# Supplementary material for: 2-Bromo-1,6,6-trimethyl-6,7,8,9-tetra­hydro­phenanthro[1,2-b]furan-10,11-dione
Source: Acta Crystallogr Sect E Struct Rep Online. 2013 May 4;69(Pt 6):o834. doi: 10.1107/S1600536813011483 (PMC3684922; doi:10.1107/S1600536813011483)
Supplement: Supplementary file 1 [file e-69-0o834-sup1.cif]

##############################################################################
#                                                                            #
# This CIF contains the data in a paper accepted for publication in          #
# Acta Crystallographica Section E. It conforms to the requirements of       #
# Notes for Authors for Acta Crystallographica Section E, and has been       #
# peer reviewed under the auspices of the IUCr Commission on Journals.       #
#                                                                            #
# Full details of the Crystallographic Information File format               #
# are given in the paper "The Crystallographic Information File (CIF):       #
# a New Standard Archive File for Crystallography" by S. R. Hall, F. H.      #
# Allen and I. D. Brown [Acta Cryst. (1991), A47, 655-685].                  #
#                                                                            #
# The current version of the core CIF dictionary is obtainable from          #
# ftp://ftp.iucr.org/pub/cif_core.dic.                                       #
#                                                                            #
# Software is freely available for graphical display of the structure(s)     #
# in this CIF. For information consult the CIF software page                 #
# http://www.iucr.org/resources/cif/software.                                #
#                                                                            #
# This file may be used for bona fide research purposes within the           #
# scientific community so long as proper attribution is given to the journal # 
# article from which it was obtained.                                        #
#                                                                            #
##############################################################################
data_global
_audit_creation_method     'form.cif (version 2.0)'
_journal_data_validation_number     ?
_journal_date_recd_electronic     2013-03-28
_journal_date_accepted     2013-04-27
_journal_name_full     'Acta Crystallographica, Section E'
_journal_year     2013
_journal_volume     69
_journal_issue      6
_journal_page_first     o834
_journal_page_last     o834
_journal_paper_category     QO
_journal_paper_doi     10.1107/S1600536813011483
_journal_coeditor_code     KP2449
_publ_contact_author_name     'Fan, Cui-Ping'
_publ_contact_author_address
;
College of Chemistry and Chemical Engineering
Luoyang Normal University
Luoyang
Henan 471022
People's Republic of China
Chemical Engineering & Pharmaceutics College
Henan University of Science and Technology
Luoyang
Henan 471003
People's Republic of China
;
_publ_contact_author_email     'fancuiping08@163.com'
_publ_contact_author_fax     '086 379 65526007'
_publ_contact_author_phone     '086 379 65526007'
_publ_section_title
;\
2-Bromo-1,6,6-trimethyl-6,7,8,9-tetrahydrophenanthro[1,2-<i>b</i>]furan-10,11-\
dione
;
loop_
    _publ_author_name
    _publ_author_address
    'Fan, Cui-Ping'
;
Chemical Engineering & Pharmaceutics College
Henan University of Science and Technology
Luoyang
Henan 471003
People's Republic of China
College of Chemistry and Chemical Engineering
Luoyang Normal University
Luoyang
Henan 471022
People's Republic of China
;
    'Yin, Wei-Ping'
;
Chemical Engineering & Pharmaceutics College
Henan University of Science and Technology
Luoyang
Henan 471003
People's Republic of China
;
    'Cao, Xin-Xiang'
;
College of Chemistry and Chemical Engineering
Luoyang Normal University
Luoyang
Henan 471022
People's Republic of China
;
    'Yao, Jing-Cai'
;
College of Chemistry and Chemical Engineering
Luoyang Normal University
Luoyang
Henan 471022
People's Republic of China
;
_publ_section_synopsis     .
data_I
_audit_creation_method     SHELXL-97
_chemical_name_systematic
;\
2-Bromo-1,6,6-trimethyl-6,7,8,9-tetrahydrophenanthro[1,2-<i>b</i>]furan-\
10,11-dione
;
_chemical_name_common     ?
_chemical_formula_moiety     'C19 H17 Br O3'
_chemical_formula_sum     'C19 H17 Br O3'
_chemical_formula_iupac     'C19 H17 Br O3'
_chemical_formula_weight     373.24
_chemical_melting_point     ?
_symmetry_cell_setting     monoclinic
_symmetry_space_group_name_H-M     'P 21/m'
_symmetry_space_group_name_Hall     '-P 2yb'
loop_
    _symmetry_equiv_pos_as_xyz
    'x, y, z'
    '-x, y+1/2, -z'
    '-x, -y, -z'
    'x, -y-1/2, z'
_cell_length_a     9.6063(12)
_cell_length_b     7.0457(9)
_cell_length_c     11.9688(15)
_cell_angle_alpha     90.00
_cell_angle_beta     96.7230(10)
_cell_angle_gamma     90.00
_cell_volume     804.52(18)
_cell_formula_units_Z     2
_cell_measurement_reflns_used     2150
_cell_measurement_theta_min     2.58
_cell_measurement_theta_max     22.95
_cell_measurement_temperature     296(2)
_exptl_crystal_description     block
_exptl_crystal_colour     brown
_exptl_crystal_size_max     0.48
_exptl_crystal_size_mid     0.15
_exptl_crystal_size_min     0.12
_exptl_crystal_density_diffrn     1.541
_exptl_crystal_density_meas     ?
_exptl_crystal_density_method     'not measured'
_exptl_crystal_F_000     380
_exptl_absorpt_coefficient_mu     2.567
_exptl_absorpt_correction_type     multi-scan
_exptl_absorpt_process_details     '(SADABS; Bruker, 2005)'
_exptl_absorpt_correction_T_min     0.3721
_exptl_absorpt_correction_T_max     0.7481
_exptl_special_details     ?
_diffrn_ambient_temperature     296(2)
_diffrn_radiation_type     MoK\a
_diffrn_radiation_wavelength     0.71073
_diffrn_radiation_source     'fine-focus sealed tube'
_diffrn_radiation_monochromator     graphite
_diffrn_measurement_device_type     'Bruker SMART CCD area-detector'
_diffrn_measurement_method     'phi and omega scans'
_diffrn_detector_area_resol_mean     ?
_diffrn_reflns_number     6178
_diffrn_reflns_av_R_equivalents     0.0462
_diffrn_reflns_av_sigmaI/netI     0.0379
_diffrn_reflns_theta_min     2.58
_diffrn_reflns_theta_max     25.50
_diffrn_reflns_theta_full     25.50
_diffrn_measured_fraction_theta_max     0.998
_diffrn_measured_fraction_theta_full     0.998
_diffrn_reflns_limit_h_min     -11
_diffrn_reflns_limit_h_max     11
_diffrn_reflns_limit_k_min     -8
_diffrn_reflns_limit_k_max     8
_diffrn_reflns_limit_l_min     -14
_diffrn_reflns_limit_l_max     14
_diffrn_standards_number     ?
_diffrn_standards_interval_count     ?
_diffrn_standards_interval_time     ?
_diffrn_standards_decay_%     ?
_refine_special_details
;
 Refinement of F^2^ against ALL reflections.  The weighted R-factor wR and
 goodness of fit S are based on F^2^, conventional R-factors R are based
 on F, with F set to zero for negative F^2^. The threshold expression of
 F^2^ > 2sigma(F^2^) is used only for calculating R-factors(gt) etc. and is
 not relevant to the choice of reflections for refinement.  R-factors based
 on F^2^ are statistically about twice as large as those based on F, and R-
 factors based on ALL data will be even larger.
;
_reflns_number_total     1634
_reflns_number_gt     1177
_reflns_threshold_expression     I>2sigma(I)
_refine_ls_structure_factor_coef     Fsqd
_refine_ls_matrix_type     full
_refine_ls_R_factor_all     0.0492
_refine_ls_R_factor_gt     0.0329
_refine_ls_wR_factor_gt     0.0825
_refine_ls_wR_factor_ref     0.0866
_refine_ls_goodness_of_fit_ref     1.017
_refine_ls_restrained_S_all     1.017
_refine_ls_number_reflns     1634
_refine_ls_number_parameters     144
_refine_ls_number_restraints     0
_refine_ls_hydrogen_treatment     constr
_refine_ls_weighting_scheme     calc
_refine_ls_weighting_details
         'calc w=1/[\s^2^(Fo^2^)+(0.0469P)^2^+0.0000P] where P=(Fo^2^+2Fc^2^)/3'
_atom_sites_solution_hydrogens     geom
_atom_sites_solution_primary     direct
_atom_sites_solution_secondary     difmap
_refine_ls_shift/su_max     0.000
_refine_ls_shift/su_mean     0.000
_refine_diff_density_max     0.218
_refine_diff_density_min     -0.412
_refine_ls_extinction_method     none
_refine_ls_extinction_coef     ?
loop_
    _atom_type_symbol
    _atom_type_description
    _atom_type_scat_dispersion_real
    _atom_type_scat_dispersion_imag
    _atom_type_scat_source
    'C' 'C' 0.0033 0.0016
                         'International Tables Vol C Tables 4.2.6.8 and 6.1.1.4'
    'H' 'H' 0.0000 0.0000
                         'International Tables Vol C Tables 4.2.6.8 and 6.1.1.4'
    'O' 'O' 0.0106 0.0060
                         'International Tables Vol C Tables 4.2.6.8 and 6.1.1.4'
    'Br' 'Br' -0.2901 2.4595
                         'International Tables Vol C Tables 4.2.6.8 and 6.1.1.4'
_computing_data_collection     'SMART (Bruker, 2005)'
_computing_cell_refinement     'SAINT (Bruker, 2005)'
_computing_data_reduction     'SAINT (Bruker, 2005)'
_computing_structure_solution     'SHELXS97 (Sheldrick, 2008)'
_computing_structure_refinement     'SHELXL97 (Sheldrick, 2008)'
_computing_molecular_graphics     'SHELXTL (Sheldrick, 2008)'
_computing_publication_material     'SHELXTL (Sheldrick, 2008)'
loop_
    _atom_site_type_symbol
    _atom_site_label
    _atom_site_fract_x
    _atom_site_fract_y
    _atom_site_fract_z
    _atom_site_U_iso_or_equiv
    _atom_site_adp_type
    _atom_site_calc_flag
    _atom_site_refinement_flags
    _atom_site_occupancy
    _atom_site_symmetry_multiplicity
    _atom_site_disorder_assembly
    _atom_site_disorder_group
    Br Br1 0.50666(4) 0.7500 -0.40805(3) 0.0774(2) Uani d S 1 2 . .
    C C1 0.9138(3) 0.7500 0.2002(2) 0.0392(7) Uani d S 1 2 . .
    C C2 0.7711(3) 0.7500 0.2173(2) 0.0365(7) Uani d S 1 2 . .
    C C3 0.6680(3) 0.7500 0.1229(2) 0.0354(7) Uani d S 1 2 . .
    C C4 0.7082(3) 0.7500 0.0134(2) 0.0371(7) Uani d S 1 2 . .
    C C5 0.8494(3) 0.7500 -0.0014(3) 0.0462(8) Uani d S 1 2 . .
    H H5 0.8766 0.7500 -0.0734 0.055 Uiso calc SR 1 2 . .
    C C6 0.9483(3) 0.7500 0.0909(3) 0.0471(8) Uani d S 1 2 . .
    H H6 1.0425 0.7500 0.0798 0.057 Uiso calc SR 1 2 . .
    C C7 0.5146(3) 0.7500 0.1357(3) 0.0456(8) Uani d S 1 2 . .
    C C8 0.4040(3) 0.7500 0.0286(3) 0.0440(8) Uani d S 1 2 . .
    C C9 0.4585(3) 0.7500 -0.0783(3) 0.0405(8) Uani d S 1 2 . .
    C C10 0.5998(3) 0.7500 -0.0809(3) 0.0387(7) Uani d S 1 2 . .
    C C11 0.3933(3) 0.7500 -0.1926(3) 0.0435(8) Uani d S 1 2 . .
    C C12 0.5002(4) 0.7500 -0.2540(3) 0.0490(8) Uani d S 1 2 . .
    C C13 0.2392(4) 0.7500 -0.2319(3) 0.0590(10) Uani d S 1 2 . .
    H H13A 0.2017 0.8744 -0.2222 0.088 Uiso calc PR 0.50 1 . .
    H H13B 0.1930 0.6601 -0.1886 0.088 Uiso calc PR 0.50 1 . .
    H H13C 0.2244 0.7155 -0.3100 0.088 Uiso calc PR 0.50 1 . .
    C C14 0.7287(4) 0.7500 0.3362(3) 0.0513(9) Uani d S 1 2 . .
    H H14A 0.7133 0.6252 0.3353 0.062 Uiso d PR 0.50 1 . .
    H H14B 0.6436 0.8237 0.3530 0.062 Uiso d PR 0.50 1 . .
    C C15 0.8496(5) 0.8191(7) 0.4235(4) 0.0587(15) Uani d P 0.50 1 . .
    H H15B 0.8751 0.9509 0.4144 0.070 Uiso d PR 0.50 1 . .
    H H15A 0.8219 0.8036 0.4983 0.070 Uiso d PR 0.50 1 . .
    C C16 0.9772(5) 0.7020(8) 0.4095(3) 0.058(2) Uani d P 0.50 1 . .
    H H16A 0.9494 0.5696 0.4079 0.070 Uiso d PR 0.50 1 . .
    H H16B 1.0497 0.7207 0.4721 0.070 Uiso d PR 0.50 1 . .
    C C17 1.0334(3) 0.7500 0.2971(3) 0.0495(8) Uani d S 1 2 . .
    C C18 1.1253(3) 0.5741(4) 0.2885(2) 0.0726(8) Uani d . 1 1 . .
    H H18A 1.1998 0.5740 0.3494 0.109 Uiso calc R 1 1 . .
    H H18B 1.1641 0.5760 0.2182 0.109 Uiso calc R 1 1 . .
    H H18C 1.0694 0.4619 0.2925 0.109 Uiso calc R 1 1 . .
    O O1 0.4673(3) 0.7500 0.2239(2) 0.0881(10) Uani d S 1 2 . .
    O O2 0.2812(3) 0.7500 0.0408(2) 0.0763(8) Uani d S 1 2 . .
    O O3 0.6299(2) 0.7500 -0.18897(17) 0.0468(6) Uani d S 1 2 . .
loop_
    _atom_site_aniso_label
    _atom_site_aniso_U_11
    _atom_site_aniso_U_22
    _atom_site_aniso_U_33
    _atom_site_aniso_U_12
    _atom_site_aniso_U_13
    _atom_site_aniso_U_23
    Br1 0.0776(4) 0.1056(4) 0.0470(3) 0.000 -0.0020(2) 0.000
    C1 0.0356(18) 0.0377(18) 0.0443(18) 0.000 0.0051(14) 0.000
    C2 0.0394(18) 0.0273(16) 0.0436(18) 0.000 0.0093(14) 0.000
    C3 0.0328(17) 0.0327(16) 0.0422(17) 0.000 0.0107(14) 0.000
    C4 0.0293(17) 0.0391(17) 0.0435(17) 0.000 0.0072(14) 0.000
    C5 0.0348(19) 0.063(2) 0.0420(18) 0.000 0.0106(15) 0.000
    C6 0.0283(17) 0.064(2) 0.050(2) 0.000 0.0080(14) 0.000
    C7 0.0374(19) 0.0464(19) 0.0548(19) 0.000 0.0126(16) 0.000
    C8 0.0323(19) 0.0402(18) 0.060(2) 0.000 0.0093(16) 0.000
    C9 0.0304(18) 0.0346(17) 0.056(2) 0.000 0.0041(15) 0.000
    C10 0.0386(19) 0.0378(17) 0.0401(18) 0.000 0.0062(14) 0.000
    C11 0.0397(19) 0.0343(18) 0.055(2) 0.000 -0.0023(16) 0.000
    C12 0.046(2) 0.051(2) 0.048(2) 0.000 -0.0043(17) 0.000
    C13 0.045(2) 0.047(2) 0.080(3) 0.000 -0.0106(19) 0.000
    C14 0.048(2) 0.061(2) 0.0461(19) 0.000 0.0119(16) 0.000
    C15 0.069(3) 0.066(4) 0.042(3) 0.001(2) 0.012(2) -0.005(2)
    C16 0.060(3) 0.069(8) 0.042(2) -0.004(3) -0.008(2) 0.006(2)
    C17 0.0395(19) 0.059(2) 0.049(2) 0.000 0.0007(15) 0.000
    C18 0.0569(17) 0.0664(19) 0.089(2) 0.0088(14) -0.0157(14) 0.0102(15)
    O1 0.0423(15) 0.174(3) 0.0517(16) 0.000 0.0206(13) 0.000
    O2 0.0311(15) 0.124(2) 0.0759(18) 0.000 0.0144(13) 0.000
    O3 0.0378(13) 0.0616(15) 0.0409(13) 0.000 0.0045(10) 0.000
_geom_special_details
;
 All esds (except the esd in the dihedral angle between two l.s. planes)
 are estimated using the full covariance matrix.  The cell esds are taken
 into account individually in the estimation of esds in distances, angles
 and torsion angles; correlations between esds in cell parameters are only
 used when they are defined by crystal symmetry.  An approximate (isotropic)
 treatment of cell esds is used for estimating esds involving l.s. planes.
;
loop_
    _geom_bond_atom_site_label_1
    _geom_bond_atom_site_label_2
    _geom_bond_site_symmetry_2
    _geom_bond_distance
    _geom_bond_publ_flag
    Br1 C12 . 1.852(3) ?
    C1 C6 . 1.386(4) ?
    C1 C2 . 1.410(4) ?
    C1 C17 . 1.534(4) ?
    C2 C3 . 1.412(4) ?
    C2 C14 . 1.526(4) ?
    C3 C4 . 1.409(4) ?
    C3 C7 . 1.499(4) ?
    C4 C5 . 1.388(4) ?
    C4 C10 . 1.444(4) ?
    C5 C6 . 1.371(4) ?
    C5 H5 . 0.9300 ?
    C6 H6 . 0.9300 ?
    C7 O1 . 1.197(4) ?
    C7 C8 . 1.566(5) ?
    C8 O2 . 1.205(4) ?
    C8 C9 . 1.439(4) ?
    C9 C10 . 1.361(4) ?
    C9 C11 . 1.436(4) ?
    C10 O3 . 1.358(3) ?
    C11 C12 . 1.331(5) ?
    C11 C13 . 1.499(4) ?
    C12 O3 . 1.389(4) ?
    C13 H13A . 0.9600 ?
    C13 H13B . 0.9600 ?
    C13 H13C . 0.9600 ?
    C14 C15 4_575 1.547(5) ?
    C14 C15 . 1.547(5) ?
    C14 H14A . 0.8918 ?
    C14 H14B . 1.0084 ?
    C15 C15 4_575 0.973(9) ?
    C15 C16 4_575 1.265(6) ?
    C15 C16 . 1.503(6) ?
    C15 H15B . 0.9700 ?
    C15 H15A . 0.9700 ?
    C16 C16 4_575 0.677(12) ?
    C16 C15 4_575 1.265(6) ?
    C16 C17 . 1.545(5) ?
    C16 H16A . 0.9700 ?
    C16 H16B . 0.9700 ?
    C17 C18 4_575 1.532(3) ?
    C17 C18 . 1.532(3) ?
    C17 C16 4_575 1.545(5) ?
    C18 H18A . 0.9600 ?
    C18 H18B . 0.9600 ?
    C18 H18C . 0.9600 ?
loop_
    _geom_angle_atom_site_label_1
    _geom_angle_atom_site_label_2
    _geom_angle_atom_site_label_3
    _geom_angle_site_symmetry_1
    _geom_angle_site_symmetry_3
    _geom_angle
    _geom_angle_publ_flag
    C6 C1 C2 . . 118.7(3) ?
    C6 C1 C17 . . 118.2(3) ?
    C2 C1 C17 . . 123.1(3) ?
    C1 C2 C3 . . 119.2(3) ?
    C1 C2 C14 . . 120.3(3) ?
    C3 C2 C14 . . 120.5(3) ?
    C4 C3 C2 . . 120.0(3) ?
    C4 C3 C7 . . 118.4(3) ?
    C2 C3 C7 . . 121.6(3) ?
    C5 C4 C3 . . 119.8(3) ?
    C5 C4 C10 . . 121.8(3) ?
    C3 C4 C10 . . 118.4(3) ?
    C6 C5 C4 . . 119.5(3) ?
    C6 C5 H5 . . 120.2 ?
    C4 C5 H5 . . 120.2 ?
    C5 C6 C1 . . 122.7(3) ?
    C5 C6 H6 . . 118.6 ?
    C1 C6 H6 . . 118.6 ?
    O1 C7 C3 . . 124.7(3) ?
    O1 C7 C8 . . 115.5(3) ?
    C3 C7 C8 . . 119.8(3) ?
    O2 C8 C9 . . 124.8(3) ?
    O2 C8 C7 . . 118.7(3) ?
    C9 C8 C7 . . 116.4(3) ?
    C10 C9 C11 . . 107.7(3) ?
    C10 C9 C8 . . 119.2(3) ?
    C11 C9 C8 . . 133.1(3) ?
    O3 C10 C9 . . 110.2(3) ?
    O3 C10 C4 . . 122.0(3) ?
    C9 C10 C4 . . 127.8(3) ?
    C12 C11 C9 . . 104.3(3) ?
    C12 C11 C13 . . 128.6(3) ?
    C9 C11 C13 . . 127.1(3) ?
    C11 C12 O3 . . 112.9(3) ?
    C11 C12 Br1 . . 131.9(3) ?
    O3 C12 Br1 . . 115.2(2) ?
    C11 C13 H13A . . 109.5 ?
    C11 C13 H13B . . 109.5 ?
    H13A C13 H13B . . 109.5 ?
    C11 C13 H13C . . 109.5 ?
    H13A C13 H13C . . 109.5 ?
    H13B C13 H13C . . 109.5 ?
    C2 C14 C15 . 4_575 111.7(3) ?
    C2 C14 C15 . . 111.7(3) ?
    C15 C14 C15 4_575 . 36.7(4) ?
    C2 C14 H14A . . 92.9 ?
    C15 C14 H14A 4_575 . 79.0 ?
    C15 C14 H14A . . 115.4 ?
    C2 C14 H14B . . 119.8 ?
    C15 C14 H14B 4_575 . 126.1 ?
    C15 C14 H14B . . 105.4 ?
    H14A C14 H14B . . 111.9 ?
    C15 C15 C16 4_575 4_575 83.3(3) ?
    C15 C15 C16 4_575 . 56.7(3) ?
    C16 C15 C16 4_575 . 26.6(5) ?
    C15 C15 C14 4_575 . 71.66(18) ?
    C16 C15 C14 4_575 . 122.4(4) ?
    C16 C15 C14 . . 108.0(3) ?
    C15 C15 H15B 4_575 . 163.3 ?
    C16 C15 H15B 4_575 . 80.6 ?
    C16 C15 H15B . . 107.0 ?
    C14 C15 H15B . . 113.9 ?
    C15 C15 H15A 4_575 . 83.5 ?
    C16 C15 H15A 4_575 . 118.9 ?
    C16 C15 H15A . . 110.9 ?
    C14 C15 H15A . . 108.8 ?
    H15B C15 H15A . . 108.2 ?
    C16 C16 C15 4_575 4_575 96.7(3) ?
    C16 C16 C15 4_575 . 56.7(3) ?
    C15 C16 C15 4_575 . 40.0(4) ?
    C16 C16 C17 4_575 . 77.4(2) ?
    C15 C16 C17 4_575 . 125.7(4) ?
    C15 C16 C17 . . 110.5(4) ?
    C16 C16 H16A 4_575 . 164.1 ?
    C15 C16 H16A 4_575 . 67.7 ?
    C15 C16 H16A . . 107.7 ?
    C17 C16 H16A . . 108.5 ?
    C16 C16 H16B 4_575 . 82.2 ?
    C15 C16 H16B 4_575 . 122.2 ?
    C15 C16 H16B . . 111.1 ?
    C17 C16 H16B . . 110.5 ?
    H16A C16 H16B . . 108.5 ?
    C18 C17 C18 4_575 . 108.0(3) ?
    C18 C17 C1 4_575 . 109.60(18) ?
    C18 C17 C1 . . 109.60(18) ?
    C18 C17 C16 4_575 4_575 98.3(3) ?
    C18 C17 C16 . 4_575 119.9(3) ?
    C1 C17 C16 . 4_575 110.6(3) ?
    C18 C17 C16 4_575 . 119.9(3) ?
    C18 C17 C16 . . 98.3(3) ?
    C1 C17 C16 . . 110.6(3) ?
    C16 C17 C16 4_575 . 25.3(4) ?
    C17 C18 H18A . . 109.5 ?
    C17 C18 H18B . . 109.5 ?
    H18A C18 H18B . . 109.5 ?
    C17 C18 H18C . . 109.5 ?
    H18A C18 H18C . . 109.5 ?
    H18B C18 H18C . . 109.5 ?
    C10 O3 C12 . . 104.9(2) ?
loop_
    _geom_torsion_atom_site_label_1
    _geom_torsion_atom_site_label_2
    _geom_torsion_atom_site_label_3
    _geom_torsion_atom_site_label_4
    _geom_torsion_site_symmetry_1
    _geom_torsion_site_symmetry_2
    _geom_torsion_site_symmetry_3
    _geom_torsion_site_symmetry_4
    _geom_torsion
    _geom_torsion_publ_flag
    C6 C1 C2 C3 . . . . 0.0 ?
    C17 C1 C2 C3 . . . . 180.0 ?
    C6 C1 C2 C14 . . . . 180.0 ?
    C17 C1 C2 C14 . . . . 0.0 ?
    C1 C2 C3 C4 . . . . 0.0 ?
    C14 C2 C3 C4 . . . . 180.0 ?
    C1 C2 C3 C7 . . . . 180.0 ?
    C14 C2 C3 C7 . . . . 0.0 ?
    C2 C3 C4 C5 . . . . 0.0000(10)
                                 ?
    C7 C3 C4 C5 . . . . 180.0 ?
    C2 C3 C4 C10 . . . . 180.0 ?
    C7 C3 C4 C10 . . . . 0.0 ?
    C3 C4 C5 C6 . . . . 0.0000(10)
                                 ?
    C10 C4 C5 C6 . . . . 180.0 ?
    C4 C5 C6 C1 . . . . 0.0 ?
    C2 C1 C6 C5 . . . . 0.0 ?
    C17 C1 C6 C5 . . . . 180.0 ?
    C4 C3 C7 O1 . . . . 180.0 ?
    C2 C3 C7 O1 . . . . 0.0 ?
    C4 C3 C7 C8 . . . . 0.0 ?
    C2 C3 C7 C8 . . . . 180.0 ?
    O1 C7 C8 O2 . . . . 0.0 ?
    C3 C7 C8 O2 . . . . 180.0 ?
    O1 C7 C8 C9 . . . . 180.0 ?
    C3 C7 C8 C9 . . . . 0.0 ?
    O2 C8 C9 C10 . . . . 180.0 ?
    C7 C8 C9 C10 . . . . 0.0 ?
    O2 C8 C9 C11 . . . . 0.0 ?
    C7 C8 C9 C11 . . . . 180.0 ?
    C11 C9 C10 O3 . . . . 0.0 ?
    C8 C9 C10 O3 . . . . 180.0 ?
    C11 C9 C10 C4 . . . . 180.0 ?
    C8 C9 C10 C4 . . . . 0.0 ?
    C5 C4 C10 O3 . . . . 0.0 ?
    C3 C4 C10 O3 . . . . 180.0 ?
    C5 C4 C10 C9 . . . . 180.0 ?
    C3 C4 C10 C9 . . . . 0.0 ?
    C10 C9 C11 C12 . . . . 0.0 ?
    C8 C9 C11 C12 . . . . 180.0 ?
    C10 C9 C11 C13 . . . . 180.0 ?
    C8 C9 C11 C13 . . . . 0.0 ?
    C9 C11 C12 O3 . . . . 0.0 ?
    C13 C11 C12 O3 . . . . 180.0 ?
    C9 C11 C12 Br1 . . . . 180.0 ?
    C13 C11 C12 Br1 . . . . 0.0 ?
    C1 C2 C14 C15 . . . 4_575 -19.8(2) ?
    C3 C2 C14 C15 . . . 4_575 160.2(2) ?
    C1 C2 C14 C15 . . . . 19.8(2) ?
    C3 C2 C14 C15 . . . . -160.2(2) ?
    C2 C14 C15 C15 . . . 4_575 -97.56(14) ?
    C2 C14 C15 C16 . . . 4_575 -28.5(5) ?
    C15 C14 C15 C16 4_575 . . 4_575 69.1(5) ?
    C2 C14 C15 C16 . . . . -53.3(4) ?
    C15 C14 C15 C16 4_575 . . . 44.3(3) ?
    C15 C15 C16 C16 4_575 . . 4_575 180.000(2) ?
    C14 C15 C16 C16 . . . 4_575 127.6(4) ?
    C16 C15 C16 C15 4_575 . . 4_575 180.0000(10)
                                               ?
    C14 C15 C16 C15 . . . 4_575 -52.4(4) ?
    C15 C15 C16 C17 4_575 . . . 121.6(4) ?
    C16 C15 C16 C17 4_575 . . . -58.4(4) ?
    C14 C15 C16 C17 . . . . 69.2(4) ?
    C6 C1 C17 C18 . . . 4_575 59.21(19) ?
    C2 C1 C17 C18 . . . 4_575 -120.79(19) ?
    C6 C1 C17 C18 . . . . -59.21(19) ?
    C2 C1 C17 C18 . . . . 120.79(19) ?
    C6 C1 C17 C16 . . . 4_575 166.5(2) ?
    C2 C1 C17 C16 . . . 4_575 -13.5(2) ?
    C6 C1 C17 C16 . . . . -166.5(2) ?
    C2 C1 C17 C16 . . . . 13.5(2) ?
    C16 C16 C17 C18 4_575 . . 4_575 34.1(2) ?
    C15 C16 C17 C18 4_575 . . 4_575 123.4(5) ?
    C15 C16 C17 C18 . . . 4_575 81.0(4) ?
    C16 C16 C17 C18 4_575 . . . 150.55(19) ?
    C15 C16 C17 C18 4_575 . . . -120.2(6) ?
    C15 C16 C17 C18 . . . . -162.6(3) ?
    C16 C16 C17 C1 4_575 . . . -94.83(11) ?
    C15 C16 C17 C1 4_575 . . . -5.6(6) ?
    C15 C16 C17 C1 . . . . -48.0(4) ?
    C15 C16 C17 C16 4_575 . . 4_575 89.2(6) ?
    C15 C16 C17 C16 . . . 4_575 46.8(4) ?
    C9 C10 O3 C12 . . . . 0.0 ?
    C4 C10 O3 C12 . . . . 180.0 ?
    C11 C12 O3 C10 . . . . 0.0 ?
    Br1 C12 O3 C10 . . . . 180.0 ?
loop_
    _geom_hbond_atom_site_label_D
    _geom_hbond_atom_site_label_H
    _geom_hbond_atom_site_label_A
    _geom_hbond_site_symmetry_A
    _geom_hbond_distance_DH
    _geom_hbond_distance_HA
    _geom_hbond_distance_DA
    _geom_hbond_angle_DHA
    C6 H6 O2 1_655 0.93 2.39 3.322(4) 177.0
