# Supplementary material for: 2-Bromo-1,6,6-trimethyl-6,7,8,9-tetra­hydro­phenanthro[1,2-b]furan-10,11-dione
Source: Acta Crystallogr Sect E Struct Rep Online. 2013 May 4;69(Pt 6):o834. doi: 10.1107/S1600536813011483 (PMC3684922; doi:10.1107/S1600536813011483)
Supplement: Supplementary file 2 [file e-69-0o834-Isup2.hkl]

# 
# h,k,l, Fc-squared, Fo-squared, sigma(Fo-squared) and status flag 
# 
data_I
_shelx_title ' DD in P2(1)/m' 
_shelx_refln_list_code          4 
_shelx_F_calc_maximum      210.73 
_exptl_crystal_F_000       380.00 
_reflns_d_resolution_high  0.8255 
 
loop_ 
 _symmetry_equiv_pos_as_xyz 
 'x, y, z' 
 '-x, y+1/2, -z' 
 '-x, -y, -z' 
 'x, -y-1/2, z' 
 
_cell_length_a     9.6063 
_cell_length_b     7.0457 
_cell_length_c    11.9688 
_cell_angle_alpha  90.000 
_cell_angle_beta   96.723 
_cell_angle_gamma  90.000 
 
_shelx_F_squared_multiplier     1.000 
 
loop_ 
 _refln_index_h 
 _refln_index_k 
 _refln_index_l 
 _refln_F_squared_calc 
 _refln_F_squared_meas 
 _refln_F_squared_sigma 
 _refln_observed_status 
   2   0   0     5319.37     5526.55     71.19 o 
   3   0   0     3393.15     3584.57     53.92 o 
   4   0   0     2133.04     2176.36     41.61 o 
   5   0   0     1852.05     1897.14     39.34 o 
   6   0   0      526.08      540.86      9.98 o 
   7   0   0      224.40      242.53     10.50 o 
   8   0   0      539.02      530.22     16.19 o 
   9   0   0      351.76      343.34     25.02 o 
  10   0   0       34.18       42.18      7.88 o 
  11   0   0       53.18       69.90     10.50 o 
   1   1   0     1084.92     1025.05     31.89 o 
   2   1   0       53.14       54.78      1.94 o 
   3   1   0       66.92       70.38      3.46 o 
   4   1   0      282.87      348.90      7.05 o 
   5   1   0      163.50      178.15      3.85 o 
   6   1   0       14.34       10.30      2.37 o 
   7   1   0       33.24       36.05      3.47 o 
   8   1   0       19.02       22.39      3.61 o 
   9   1   0        6.20       11.95      4.23 o 
  10   1   0       12.63       10.82      5.84 o 
  11   1   0        3.40        6.24      6.24 o 
   0   2   0    44407.96    33816.48    812.87 o 
   1   2   0     8014.69     8173.87     86.39 o 
   2   2   0     3141.20     3128.20     55.38 o 
   3   2   0      681.49      659.67     15.28 o 
   4   2   0     2565.96     2647.56     65.35 o 
   5   2   0      732.31      719.33     17.30 o 
   6   2   0      292.71      269.09      7.60 o 
   7   2   0      290.98      279.70     10.17 o 
   8   2   0      228.79      234.40      7.46 o 
   9   2   0      328.88      302.41     11.81 o 
  10   2   0       26.33       30.26      6.61 o 
  11   2   0       27.05       34.64      7.56 o 
   1   3   0      878.33      887.34      9.65 o 
   2   3   0      222.45      264.55      5.06 o 
   3   3   0       69.83       55.82      2.44 o 
   4   3   0       50.51       51.30      3.13 o 
   5   3   0      150.31      153.15      5.72 o 
   6   3   0       15.77       13.24      2.92 o 
   7   3   0        2.08       -0.34      2.73 o 
   8   3   0       19.27       21.14      5.25 o 
   9   3   0        8.93       12.41      4.75 o 
  10   3   0        1.40        3.76      5.84 o 
   0   4   0     9180.41     8989.94    145.72 o 
   1   4   0     1796.61     1779.16     22.03 o 
   2   4   0      809.06      839.83     10.90 o 
   3   4   0      164.29      159.33      4.28 o 
   4   4   0      575.57      566.39     10.26 o 
   5   4   0      245.70      241.84      8.04 o 
   6   4   0       36.78       27.57      4.37 o 
   7   4   0      130.39      122.73      7.20 o 
   8   4   0       86.09       87.95      6.78 o 
   9   4   0      110.37      117.48      9.44 o 
  10   4   0       15.47       11.50      6.71 o 
   1   5   0       54.69       56.16      3.35 o 
   2   5   0        5.24        4.18      1.97 o 
   3   5   0        2.27        1.85      2.46 o 
   4   5   0       44.04       48.16      3.98 o 
   5   5   0        1.11        0.49      3.27 o 
   6   5   0        0.42        2.00      4.38 o 
   7   5   0        7.49        0.28      4.99 o 
   8   5   0       11.63       10.34      6.26 o 
   9   5   0        0.33       -2.94      6.09 o 
   0   6   0     1927.68     1842.77     36.81 o 
   1   6   0      266.39      267.08      6.20 o 
   2   6   0       90.80       91.41      4.66 o 
   3   6   0       38.31       40.90      5.75 o 
   4   6   0       43.64       49.22      6.28 o 
   5   6   0       50.96       46.33      6.52 o 
   6   6   0        0.51       -2.98      5.16 o 
   7   6   0       21.46       18.59      6.95 o 
   8   6   0       28.46       35.87     10.15 o 
   1   7   0       22.92       18.41      4.02 o 
   2   7   0        0.08        3.04      4.54 o 
   3   7   0        2.58        3.28      5.04 o 
   4   7   0       21.60       19.83      5.87 o 
   5   7   0        0.56       -0.30      5.47 o 
   6   7   0        0.64        1.96      5.73 o 
   1   8   0       70.53       52.38      9.12 o 
   2   8   0        5.56        8.41      7.26 o 
   3   8   0        0.10       -2.35      6.22 o 
   4   8   0       10.71        6.17      6.10 o 
 -11   0   1       54.29       49.72      9.33 o 
 -10   0   1       23.26       26.98      7.51 o 
  -9   0   1       34.40       40.77      6.98 o 
  -8   0   1      147.03      159.32     10.07 o 
  -7   0   1      502.61      526.24     14.71 o 
  -6   0   1     1269.10     1336.86     15.10 o 
  -5   0   1       84.10       77.49      4.22 o 
  -4   0   1     2223.03     2275.04     31.69 o 
  -3   0   1     7335.52     7510.53     47.10 o 
  -2   0   1     2703.37     2740.80     19.68 o 
  -1   0   1      495.83      493.45      8.21 o 
   1   0   1      330.90      309.94      4.62 o 
   2   0   1     2571.39     2750.01     37.38 o 
   3   0   1      301.92      300.34      6.19 o 
   4   0   1      768.39      806.29     13.59 o 
   5   0   1      979.40      942.23     17.95 o 
   6   0   1      315.31      336.12      8.35 o 
   7   0   1      147.35      158.53      6.87 o 
   8   0   1      218.81      211.10     14.96 o 
   9   0   1       28.20       31.14      7.26 o 
  10   0   1        2.46       -0.21      6.15 o 
  11   0   1        8.89        7.82     11.14 o 
 -11   1   1        3.20       10.38      6.53 o 
 -10   1   1        3.16        2.10      4.56 o 
  -9   1   1       20.26       13.39      4.25 o 
  -8   1   1      145.57      124.40      6.62 o 
  -7   1   1      145.32      123.81      5.22 o 
  -6   1   1        5.36        7.27      2.25 o 
  -5   1   1      357.22      409.46      6.44 o 
  -4   1   1      190.65      240.87      4.68 o 
  -3   1   1      775.66      846.92     10.68 o 
  -2   1   1       66.70       68.53      2.36 o 
  -1   1   1     6025.60     6169.45    160.43 o 
   0   1   1      137.56      145.96      3.48 o 
   1   1   1     5625.62     5668.40    210.17 o 
   2   1   1     1130.33     1178.87     44.01 o 
   3   1   1      386.74      378.94     13.60 o 
   4   1   1      401.10      397.91     11.07 o 
   5   1   1      219.54      210.38      4.66 o 
   6   1   1      461.48      462.56      9.52 o 
   7   1   1      237.98      251.60      6.82 o 
   8   1   1      176.69      176.95      6.56 o 
   9   1   1      110.67      113.36      8.14 o 
  10   1   1       81.95       96.73      8.85 o 
  11   1   1       18.32       21.90      6.74 o 
 -11   2   1       17.76       21.48      6.95 o 
 -10   2   1       35.74       49.34      7.35 o 
  -9   2   1        8.78       13.35      4.35 o 
  -8   2   1       57.09       65.31      4.74 o 
  -7   2   1      533.77      536.76     13.38 o 
  -6   2   1      434.31      439.07      8.01 o 
  -5   2   1      133.52      118.90      4.32 o 
  -4   2   1     1635.09     1653.14     32.57 o 
  -3   2   1     2288.51     2243.54     49.13 o 
  -2   2   1     3987.78     4103.08     82.13 o 
  -1   2   1      464.01      528.85      5.77 o 
   0   2   1      680.90      838.37     12.84 o 
   1   2   1     1919.30     1912.18     39.74 o 
   2   2   1      180.36      164.47      3.95 o 
   3   2   1      574.32      580.73     14.40 o 
   4   2   1      768.09      789.49     16.98 o 
   5   2   1      332.40      344.68      8.83 o 
   6   2   1      480.39      484.88     12.52 o 
   7   2   1       51.95       57.46      4.11 o 
   8   2   1      153.98      160.91      7.67 o 
   9   2   1        3.33        2.56      4.10 o 
  10   2   1        1.42        0.21      5.26 o 
  11   2   1        3.36       10.15      6.46 o 
 -10   3   1        2.27        3.56      7.46 o 
  -9   3   1        4.43        3.61      4.23 o 
  -8   3   1      123.43      120.18      6.06 o 
  -7   3   1       30.07       35.92      3.85 o 
  -6   3   1        0.35       -0.84      2.37 o 
  -5   3   1       52.66       57.34      3.60 o 
  -4   3   1      352.50      391.71     12.68 o 
  -3   3   1      672.15      729.17     11.36 o 
  -2   3   1       41.07       41.21      2.18 o 
  -1   3   1     1332.15     1465.50     10.90 o 
   0   3   1      362.21      347.92      7.23 o 
   1   3   1      859.84      879.46     14.21 o 
   2   3   1      422.94      378.70      5.11 o 
   3   3   1      521.09      487.39      7.34 o 
   4   3   1       31.62       28.22      2.64 o 
   5   3   1      192.46      188.84      8.72 o 
   6   3   1      266.20      272.40     16.99 o 
   7   3   1       16.86       16.79      3.83 o 
   8   3   1      209.22      204.67      8.90 o 
   9   3   1       37.18       42.37      5.84 o 
  10   3   1       30.78       30.17      7.18 o 
 -10   4   1        7.78       10.93      6.88 o 
  -9   4   1        0.73        2.68      5.70 o 
  -8   4   1        5.76        6.37      5.18 o 
  -7   4   1      176.72      183.41      9.86 o 
  -6   4   1       89.85       85.03      4.89 o 
  -5   4   1       25.51       20.40      3.00 o 
  -4   4   1      464.60      472.18     11.05 o 
  -3   4   1      655.39      680.74     17.38 o 
  -2   4   1      649.00      658.61      7.06 o 
  -1   4   1       27.20       40.09      2.33 o 
   0   4   1      215.00      238.43      4.84 o 
   1   4   1      341.12      328.08      5.58 o 
   2   4   1      123.67      130.88      3.60 o 
   3   4   1      115.33      116.93      3.83 o 
   4   4   1      284.56      294.17      8.61 o 
   5   4   1      192.14      206.71      7.51 o 
   6   4   1      130.74      133.05      7.04 o 
   7   4   1       26.43       35.21      4.89 o 
   8   4   1       75.52       71.20      6.43 o 
   9   4   1        2.71        4.65      4.97 o 
  10   4   1        0.09       -1.93      6.24 o 
  -9   5   1       12.79        7.59      6.55 o 
  -8   5   1       11.04       10.07      6.15 o 
  -7   5   1       16.06       24.23      6.08 o 
  -6   5   1        2.46        0.62      4.54 o 
  -5   5   1       78.75       66.96      5.43 o 
  -4   5   1       22.81       17.33      3.67 o 
  -3   5   1       50.89       54.13      3.95 o 
  -2   5   1       11.04       18.66      2.40 o 
  -1   5   1      699.95      745.11      9.26 o 
   0   5   1        3.84        5.85      2.22 o 
   1   5   1      225.26      225.25      5.45 o 
   2   5   1      191.47      180.59      4.64 o 
   3   5   1       35.35       28.94      3.77 o 
   4   5   1       68.03       70.37      5.28 o 
   5   5   1       17.10       21.32      4.22 o 
   6   5   1       46.81       45.72      5.38 o 
   7   5   1        4.94        3.07      4.28 o 
   8   5   1       41.98       44.01      7.37 o 
   9   5   1       19.99       21.29      7.65 o 
  -8   6   1        1.21       -0.62      6.03 o 
  -7   6   1       25.84       25.78      7.18 o 
  -6   6   1       19.74       16.02      6.05 o 
  -5   6   1        1.65       -0.93      4.58 o 
  -4   6   1       82.28       94.86      7.55 o 
  -3   6   1      148.08      146.68      7.25 o 
  -2   6   1       18.67       18.45      3.49 o 
  -1   6   1       12.31        6.02      2.77 o 
   0   6   1       98.73       83.48      4.41 o 
   1   6   1       26.88       32.43      3.73 o 
   2   6   1       44.72       53.21      5.04 o 
   3   6   1        4.22        9.26      3.77 o 
   4   6   1       41.80       48.03      5.38 o 
   5   6   1      100.86      115.85      8.80 o 
   6   6   1        7.68       12.22      5.82 o 
   7   6   1        6.96        8.09      6.25 o 
   8   6   1       35.58       32.91      7.99 o 
  -6   7   1        0.20       -2.99      5.78 o 
  -5   7   1       21.16       17.07      6.33 o 
  -4   7   1       22.01       16.75      5.68 o 
  -3   7   1        8.86       10.80      5.19 o 
  -2   7   1        2.02        1.38      3.64 o 
  -1   7   1      128.76      133.74      6.79 o 
   0   7   1        1.69        4.33      3.83 o 
   1   7   1       15.85       16.57      6.35 o 
   2   7   1       39.84       41.65      6.45 o 
   3   7   1       10.03        8.05      5.38 o 
   4   7   1        8.36        6.85      5.63 o 
   5   7   1        1.56        2.06      5.34 o 
   6   7   1        4.73        1.56      6.11 o 
  -4   8   1       10.75        7.97      6.46 o 
  -3   8   1        8.70        8.79      6.20 o 
  -2   8   1        3.07        1.63      5.66 o 
  -1   8   1       34.28       35.97     11.73 o 
   0   8   1       59.46       46.94      8.92 o 
   1   8   1       13.20       15.64     10.56 o 
   2   8   1        0.22       -1.56      9.58 o 
   3   8   1        1.11       -4.45      6.76 o 
 -11   0   2        2.81        9.48      7.53 o 
 -10   0   2        5.81       10.52      6.62 o 
  -9   0   2      201.13      196.22     13.78 o 
  -8   0   2       84.42       96.66      8.43 o 
  -7   0   2        1.80        4.40      4.15 o 
  -6   0   2      263.50      276.36      7.53 o 
  -5   0   2      568.73      620.12      9.63 o 
  -4   0   2      110.50      121.64      5.68 o 
  -3   0   2      182.14      184.65      4.34 o 
  -2   0   2       35.77       51.24      2.33 o 
  -1   0   2      385.02      355.30      4.33 o 
   0   0   2      200.48      203.14      7.32 o 
   1   0   2      502.88      463.12     10.78 o 
   2   0   2      484.66      507.84      7.91 o 
   3   0   2      263.18      297.68      7.13 o 
   4   0   2       70.36       65.61      3.77 o 
   5   0   2        4.48        4.29      2.40 o 
   6   0   2       23.66       26.54      3.60 o 
   7   0   2      513.80      550.11     11.71 o 
   8   0   2      384.89      390.75     17.50 o 
   9   0   2       38.73       40.83      7.43 o 
  10   0   2       13.59       12.32     11.14 o 
  11   0   2        0.04       -0.20     11.14 o 
 -11   1   2       19.13       15.92      5.81 o 
 -10   1   2       68.27       75.58      6.74 o 
  -9   1   2        0.68       -1.31      3.74 o 
  -8   1   2       59.67       54.75      4.24 o 
  -7   1   2      126.40      120.10      5.11 o 
  -6   1   2      276.74      290.68      6.52 o 
  -5   1   2     2238.79     2445.33     27.28 o 
  -4   1   2     1252.09     1302.83      9.93 o 
  -3   1   2     1083.68     1093.81      9.19 o 
  -2   1   2     5050.56     4987.79     82.17 o 
  -1   1   2     1946.39     1951.14     29.88 o 
   0   1   2     1304.73     1298.25     16.57 o 
   1   1   2     4446.10     4468.57    134.42 o 
   2   1   2      642.44      606.64     25.81 o 
   3   1   2     3086.61     2958.00    115.16 o 
   4   1   2     3245.68     3282.25     99.98 o 
   5   1   2     1947.68     1944.34     59.33 o 
   6   1   2      760.07      736.33     16.32 o 
   7   1   2     1058.76     1078.71     17.74 o 
   8   1   2        2.48        0.99      3.39 o 
   9   1   2      166.67      171.52      9.96 o 
  10   1   2       11.33       11.75      5.88 o 
  11   1   2       48.24       50.46     13.69 o 
 -11   2   2        2.66        5.33      8.29 o 
 -10   2   2        8.98       15.27      5.07 o 
  -9   2   2       95.66       99.27      5.92 o 
  -8   2   2       96.81      105.50      5.71 o 
  -7   2   2        1.44        0.68      2.54 o 
  -6   2   2      142.29      139.80      5.21 o 
  -5   2   2      733.37      697.36     18.10 o 
  -4   2   2       15.24       29.32      2.34 o 
  -3   2   2      422.02      410.51     12.35 o 
  -2   2   2       16.48       15.63      1.24 o 
  -1   2   2       30.09       31.69      1.64 o 
   0   2   2      314.96      307.47      5.25 o 
   1   2   2       51.45       44.62      1.82 o 
   2   2   2       74.92       61.17      2.81 o 
   3   2   2       12.58       11.97      1.38 o 
   4   2   2        9.80        9.74      1.60 o 
   5   2   2        3.54        8.04      1.74 o 
   6   2   2       37.41       38.26      3.31 o 
   7   2   2      639.08      631.48     13.97 o 
   8   2   2      166.84      167.79      7.83 o 
   9   2   2       11.00        8.05      4.55 o 
  10   2   2        4.27        9.61      6.17 o 
 -10   3   2       16.97       21.68      8.34 o 
  -9   3   2        0.99       -1.32      4.17 o 
  -8   3   2       62.93       59.30      5.60 o 
  -7   3   2       27.10       27.22      3.53 o 
  -6   3   2      315.60      328.27     12.88 o 
  -5   3   2      769.96      798.70     24.09 o 
  -4   3   2      547.60      568.99     15.12 o 
  -3   3   2     1069.01     1043.12     18.68 o 
  -2   3   2      615.54      582.71      8.73 o 
  -1   3   2      929.63      980.34      9.34 o 
   0   3   2     1346.44     1396.92     26.83 o 
   1   3   2      271.91      272.54      5.99 o 
   2   3   2      874.40      878.10     19.98 o 
   3   3   2      966.99      992.19     18.77 o 
   4   3   2      743.64      702.95     18.62 o 
   5   3   2     1298.64     1254.16     53.28 o 
   6   3   2      228.94      240.87      9.82 o 
   7   3   2      508.05      499.81     16.14 o 
   8   3   2        1.27        2.16      4.10 o 
   9   3   2       29.75       29.81      5.49 o 
  10   3   2       14.45       16.45      7.04 o 
 -10   4   2        1.88        0.50      6.54 o 
  -9   4   2       49.84       59.30      7.74 o 
  -8   4   2       22.65       16.18      5.84 o 
  -7   4   2        0.65        1.46      3.66 o 
  -6   4   2       69.72       71.57      5.48 o 
  -5   4   2      207.39      181.78      6.97 o 
  -4   4   2        2.39        4.81      2.35 o 
  -3   4   2      135.77      147.18      4.88 o 
  -2   4   2        3.62        2.97      1.64 o 
  -1   4   2       70.65       77.79      3.10 o 
   0   4   2       16.62       20.33      2.13 o 
   1   4   2       30.08       32.41      2.41 o 
   2   4   2       49.22       47.98      2.49 o 
   3   4   2        0.37        0.41      2.04 o 
   4   4   2        0.33        3.40      2.79 o 
   5   4   2        0.30       -2.04      2.88 o 
   6   4   2       10.91       16.58      3.96 o 
   7   4   2      299.63      280.46     15.21 o 
   8   4   2      102.20       91.27      7.14 o 
   9   4   2        2.52        1.64      5.01 o 
  -9   5   2        0.14        2.38      6.43 o 
  -8   5   2       18.98       17.92      6.42 o 
  -7   5   2       31.46       29.14      6.21 o 
  -6   5   2       57.34       64.46      5.71 o 
  -5   5   2      237.58      255.87      8.94 o 
  -4   5   2      187.16      208.73      7.68 o 
  -3   5   2      111.32      120.47      6.20 o 
  -2   5   2      234.39      227.03      5.71 o 
  -1   5   2       69.95       74.14      3.53 o 
   0   5   2      183.21      183.72      5.69 o 
   1   5   2      125.72      123.25      4.44 o 
   2   5   2       66.63       68.32      4.11 o 
   3   5   2      188.17      179.51      7.18 o 
   4   5   2      155.41      142.29      7.04 o 
   5   5   2      159.54      150.99      7.61 o 
   6   5   2      138.93      135.77      7.67 o 
   7   5   2       96.96       93.13      7.14 o 
   8   5   2       10.10        5.23      5.27 o 
   9   5   2       12.52       15.24      6.09 o 
  -8   6   2        0.40       -0.28      6.28 o 
  -7   6   2        0.70       -0.98      5.60 o 
  -6   6   2       21.23       15.30      5.70 o 
  -5   6   2       21.15       18.80      5.53 o 
  -4   6   2        0.24       -4.66      3.52 o 
  -3   6   2       13.40       10.25      3.91 o 
  -2   6   2        0.28       -0.51      2.85 o 
  -1   6   2      106.63      105.73      5.08 o 
   0   6   2       13.29        8.94      2.99 o 
   1   6   2        5.77        6.88      3.12 o 
   2   6   2       39.38       47.42      4.95 o 
   3   6   2       17.34        9.66      4.01 o 
   4   6   2        2.06        4.16      3.99 o 
   5   6   2        0.77       -0.90      4.09 o 
   6   6   2        0.01        0.03      4.44 o 
   7   6   2       79.64       64.20      8.50 o 
  -6   7   2       16.12       20.38      7.16 o 
  -5   7   2       46.42       42.87      7.23 o 
  -4   7   2       28.08       40.43      6.57 o 
  -3   7   2       20.13       27.85      5.20 o 
  -2   7   2       10.57       12.89      4.51 o 
  -1   7   2        1.42       -0.84      3.94 o 
   0   7   2       27.62       21.73      4.29 o 
   1   7   2        1.12       -1.62      4.49 o 
   2   7   2       14.54       13.17      5.43 o 
   3   7   2        9.06        8.44      5.11 o 
   4   7   2       11.20        4.68      8.31 o 
   5   7   2       26.04       27.29      6.93 o 
   6   7   2       20.00       13.67      6.92 o 
  -3   8   2        2.47       -0.90      5.52 o 
  -2   8   2        0.54       -1.12      6.53 o 
  -1   8   2       13.62       10.36      5.20 o 
   0   8   2        0.85       -2.16      5.32 o 
   1   8   2        0.07        0.98      6.83 o 
   2   8   2        2.84        2.50      7.01 o 
   3   8   2        0.53        3.32      6.90 o 
 -11   0   3        0.21       -3.55      6.85 o 
 -10   0   3        0.19       -4.25      5.86 o 
  -9   0   3      236.29      180.64     11.51 o 
  -8   0   3        0.65        0.59      4.42 o 
  -7   0   3        8.46        8.54      4.56 o 
  -6   0   3       17.41       22.51      3.28 o 
  -5   0   3       25.41       21.56      2.85 o 
  -4   0   3        5.13        3.79      1.84 o 
  -3   0   3      872.39      893.40     15.50 o 
  -2   0   3     1312.58     1301.30     20.56 o 
  -1   0   3      378.46      354.96      5.14 o 
   0   0   3      392.77      397.84     15.30 o 
   1   0   3      281.50      263.95      9.09 o 
   2   0   3      117.60      114.19      3.65 o 
   3   0   3      420.48      437.02      8.77 o 
   4   0   3      528.94      604.28     13.31 o 
   5   0   3      495.06      519.09     20.10 o 
   6   0   3        2.31        3.01      2.80 o 
   7   0   3      986.05      921.57     22.34 o 
   8   0   3        4.21        5.25      5.20 o 
   9   0   3        1.49        9.19      8.80 o 
  10   0   3       19.18       20.92     11.93 o 
  11   0   3        2.63        4.89     11.34 o 
 -11   1   3        0.43       -3.51      4.85 o 
 -10   1   3       34.86       37.76      5.83 o 
  -9   1   3        1.72        0.93      3.68 o 
  -8   1   3       13.53       21.63      4.07 o 
  -7   1   3      288.11      298.31      7.21 o 
  -6   1   3      610.14      570.37      8.72 o 
  -5   1   3      706.97      651.06      7.47 o 
  -4   1   3     1401.11     1405.80     15.45 o 
  -3   1   3     2290.31     2381.11     16.69 o 
  -2   1   3     3215.51     3259.75     66.58 o 
  -1   1   3     2541.73     2516.87     60.55 o 
   0   1   3      701.42      698.22      6.19 o 
   1   1   3     4024.93     3846.03    106.97 o 
   2   1   3     3527.90     3320.78    118.66 o 
   3   1   3     5081.56     5145.53    159.53 o 
   4   1   3      387.77      368.81     11.35 o 
   5   1   3      546.54      536.68     14.34 o 
   6   1   3       37.19       34.01      2.82 o 
   7   1   3      142.74      138.68      6.86 o 
   8   1   3      159.32      154.32      7.54 o 
   9   1   3        1.75        4.43      5.20 o 
  10   1   3        7.66        4.27      7.74 o 
 -11   2   3        1.16       -1.73      6.18 o 
 -10   2   3        1.37       -3.02      5.44 o 
  -9   2   3      158.79      136.64      9.16 o 
  -8   2   3        1.93        0.88      2.99 o 
  -7   2   3        2.20        0.93      2.60 o 
  -6   2   3        0.40        2.44      2.33 o 
  -5   2   3       17.11       18.74      2.38 o 
  -4   2   3       73.25       87.96      3.49 o 
  -3   2   3       29.19       33.61      1.90 o 
  -2   2   3       46.50       40.04      2.26 o 
  -1   2   3      341.10      377.43      6.24 o 
   0   2   3        9.55       14.51      2.18 o 
   1   2   3      176.09      186.05      3.94 o 
   2   2   3       96.62      108.75      3.50 o 
   3   2   3       49.48       47.65      2.75 o 
   4   2   3      620.26      653.41     18.24 o 
   5   2   3       70.06       66.77      3.67 o 
   6   2   3       30.17       29.86      3.85 o 
   7   2   3      785.71      775.58     20.77 o 
   8   2   3        4.11        1.54      3.79 o 
   9   2   3        9.34        9.08      4.69 o 
  10   2   3        1.70        1.11      5.76 o 
 -10   3   3        9.75        6.95      6.03 o 
  -9   3   3        1.29        4.53      4.36 o 
  -8   3   3        3.51        4.23      4.05 o 
  -7   3   3       92.24       97.61      6.19 o 
  -6   3   3      379.84      367.00      9.45 o 
  -5   3   3       94.22       85.07      4.26 o 
  -4   3   3      866.87      829.51     17.97 o 
  -3   3   3      730.29      698.63      6.90 o 
  -2   3   3      718.60      686.42      6.52 o 
  -1   3   3     1158.11     1186.06     16.40 o 
   0   3   3      225.54      235.31      4.12 o 
   1   3   3     1149.96     1126.25     23.49 o 
   2   3   3     1922.41     1993.79     31.21 o 
   3   3   3     1376.38     1406.09     33.41 o 
   4   3   3      308.81      299.12     13.16 o 
   5   3   3      216.89      219.87     12.42 o 
   6   3   3        3.47        3.98      3.40 o 
   7   3   3      138.88      145.04      8.55 o 
   8   3   3       53.30       51.83      5.88 o 
   9   3   3        0.64       -1.05      4.54 o 
  10   3   3        8.18       12.75      7.02 o 
 -10   4   3        0.86       -4.48      6.14 o 
  -9   4   3       60.87       47.33      7.25 o 
  -8   4   3        0.12        1.40      4.10 o 
  -7   4   3        0.09       -2.08      3.85 o 
  -6   4   3        0.80       -1.11      3.37 o 
  -5   4   3        6.19        7.95      3.25 o 
  -4   4   3        1.06        6.04      2.90 o 
  -3   4   3       22.04       35.08      3.04 o 
  -2   4   3        6.57        4.08      2.05 o 
  -1   4   3      111.93      122.07      3.56 o 
   0   4   3        0.42       -0.63      1.56 o 
   1   4   3       27.74       26.60      2.37 o 
   2   4   3        7.67       10.33      2.42 o 
   3   4   3        3.12        3.33      2.27 o 
   4   4   3      248.77      249.90     12.84 o 
   5   4   3       24.44       17.18      3.97 o 
   6   4   3        2.36        3.82      3.84 o 
   7   4   3      352.99      338.99     11.80 o 
   8   4   3        7.72       11.13      4.88 o 
   9   4   3        4.03        4.04      5.26 o 
  -9   5   3        3.95       -0.05      6.18 o 
  -8   5   3        3.44        3.06      5.71 o 
  -7   5   3        4.38        4.49      4.33 o 
  -6   5   3       62.92       57.86      5.75 o 
  -5   5   3       30.48       31.83      4.61 o 
  -4   5   3       79.06       72.50      5.40 o 
  -3   5   3      129.86      119.81      7.11 o 
  -2   5   3      189.87      182.06      5.96 o 
  -1   5   3       39.77       40.91      3.24 o 
   0   5   3      161.43      162.20      5.69 o 
   1   5   3      125.14      130.43      5.24 o 
   2   5   3      217.70      223.14      6.53 o 
   3   5   3      550.79      570.98     21.16 o 
   4   5   3       16.26       23.66      4.33 o 
   5   5   3       38.13       48.01      5.38 o 
   6   5   3        0.67        0.15      4.07 o 
   7   5   3        3.22       -0.70      4.46 o 
   8   5   3       46.31       49.03      6.65 o 
  -8   6   3        0.52        3.02      6.70 o 
  -7   6   3        0.97       -0.49      5.70 o 
  -6   6   3        9.98       11.21      5.85 o 
  -5   6   3        0.71        0.88      4.12 o 
  -4   6   3        5.86        3.47      3.91 o 
  -3   6   3       15.32       18.71      4.30 o 
  -2   6   3        4.07        3.83      3.42 o 
  -1   6   3       33.42       25.69      3.52 o 
   0   6   3        0.85       -0.82      2.89 o 
   1   6   3        0.34        1.34      3.21 o 
   2   6   3        0.15        0.87      4.09 o 
   3   6   3        0.09       -2.10      3.51 o 
   4   6   3       38.66       33.54      5.13 o 
   5   6   3       18.15       20.83      4.99 o 
   6   6   3        3.33        2.99      4.70 o 
   7   6   3      151.67      136.89     10.52 o 
  -6   7   3        8.69        9.01      6.34 o 
  -5   7   3        0.22       -0.45      5.59 o 
  -4   7   3       10.07        9.09      4.79 o 
  -3   7   3        6.98        2.87      4.31 o 
  -2   7   3       19.98       21.57      6.01 o 
  -1   7   3        0.88        0.13      3.91 o 
   0   7   3       16.92       17.92      4.14 o 
   1   7   3        3.49        5.99      4.80 o 
   2   7   3       24.48       22.92      5.71 o 
   3   7   3       77.67       80.91      8.00 o 
   4   7   3        2.65       -0.20      5.29 o 
   5   7   3        0.91        2.30      6.04 o 
  -3   8   3        0.07       -6.91      6.40 o 
  -2   8   3        0.72        1.62      5.60 o 
  -1   8   3       10.08        9.83      5.38 o 
   0   8   3        3.07        3.38      6.05 o 
   1   8   3        6.51        5.76      5.34 o 
   2   8   3        3.83        5.92      6.05 o 
 -11   0   4        7.40       -1.64      7.26 o 
 -10   0   4       35.78       34.09      8.00 o 
  -9   0   4       14.09       12.03     10.66 o 
  -8   0   4       81.73       92.14      8.56 o 
  -7   0   4        3.77        2.79      4.31 o 
  -6   0   4      150.66      158.14      6.27 o 
  -5   0   4       78.26       86.96      4.76 o 
  -4   0   4      201.30      202.43      5.86 o 
  -3   0   4      205.11      201.62      5.24 o 
  -2   0   4      171.86      158.95      6.45 o 
  -1   0   4     3378.13     3365.50     72.05 o 
   0   0   4       42.58       47.71      2.70 o 
   1   0   4       79.07       76.43      2.69 o 
   2   0   4     4900.82     5021.06    213.15 o 
   3   0   4       13.69        9.12      2.16 o 
   4   0   4      616.34      630.45     16.58 o 
   5   0   4      325.10      315.60     11.58 o 
   6   0   4      597.90      615.02     13.40 o 
   7   0   4      748.21      709.49     17.70 o 
   8   0   4      170.32      158.55     16.81 o 
   9   0   4       65.57       60.41     13.69 o 
  10   0   4       74.75       89.93     15.64 o 
 -11   1   4       29.24       34.14      7.46 o 
 -10   1   4       34.68       29.71      6.80 o 
  -9   1   4      423.44      400.37     11.26 o 
  -8   1   4      179.98      184.71      8.74 o 
  -7   1   4      185.67      198.65      6.28 o 
  -6   1   4      156.59      162.94      5.31 o 
  -5   1   4      885.01      868.40      8.44 o 
  -4   1   4      342.17      301.54      4.82 o 
  -3   1   4      122.11      110.26      2.92 o 
  -2   1   4      845.03      818.78     13.92 o 
  -1   1   4     2972.79     2783.73     51.24 o 
   0   1   4     2397.97     2315.56     26.85 o 
   1   1   4      396.45      363.04      8.21 o 
   2   1   4       14.35       22.50      1.97 o 
   3   1   4      153.40      215.18      6.03 o 
   4   1   4      317.08      316.17      7.22 o 
   5   1   4       14.87       15.27      2.21 o 
   6   1   4       94.83       94.13      4.72 o 
   7   1   4       17.06       22.23      4.05 o 
   8   1   4       90.81       82.15      6.04 o 
   9   1   4       52.36       49.95      9.33 o 
  10   1   4       10.66       14.96      7.93 o 
 -11   2   4        3.77        1.29      6.42 o 
 -10   2   4       15.63       11.23      5.87 o 
  -9   2   4       35.30       36.53      6.42 o 
  -8   2   4       34.28       33.26      4.78 o 
  -7   2   4        3.91        3.24      3.24 o 
  -6   2   4       34.02       33.66      3.28 o 
  -5   2   4      224.29      206.37      6.07 o 
  -4   2   4       57.44       54.33      2.62 o 
  -3   2   4       76.63       82.80      2.51 o 
  -2   2   4      786.74      787.18      8.48 o 
  -1   2   4      762.35      795.41      9.39 o 
   0   2   4      185.59      171.59      3.05 o 
   1   2   4      217.95      215.54      5.17 o 
   2   2   4     1569.07     1591.11     39.33 o 
   3   2   4      273.67      248.77     11.97 o 
   4   2   4      171.11      146.82      6.47 o 
   5   2   4      201.64      190.92     10.06 o 
   6   2   4      659.43      659.19     18.13 o 
   7   2   4      337.38      334.55     10.41 o 
   8   2   4      159.17      163.38      8.33 o 
   9   2   4       53.91       62.05      6.70 o 
  10   2   4       25.70       21.92      9.31 o 
 -10   3   4       15.07       15.76      6.86 o 
  -9   3   4      219.17      212.93      9.51 o 
  -8   3   4       63.11       69.37      6.19 o 
  -7   3   4      106.01      102.96      6.33 o 
  -6   3   4       32.04       30.79      4.08 o 
  -5   3   4      313.21      320.79      8.55 o 
  -4   3   4      227.46      239.70      8.21 o 
  -3   3   4        4.52        4.06      1.95 o 
  -2   3   4      793.15      756.40      8.95 o 
  -1   3   4      883.71      845.04      8.55 o 
   0   3   4      639.93      658.91     13.60 o 
   1   3   4      488.75      506.88      9.78 o 
   2   3   4       21.13       23.94      2.55 o 
   3   3   4       64.55       74.47      3.95 o 
   4   3   4      265.27      277.06      7.61 o 
   5   3   4       15.39       13.34      3.38 o 
   6   3   4      130.20      141.46      7.19 o 
   7   3   4       12.40       11.12      4.09 o 
   8   3   4       16.35       15.23      4.91 o 
   9   3   4       73.45       73.86      7.21 o 
 -10   4   4       11.92       10.78      6.85 o 
  -9   4   4       22.49       24.08      5.77 o 
  -8   4   4       11.76        3.73      4.59 o 
  -7   4   4        0.27        1.26      3.83 o 
  -6   4   4        6.69        7.99      3.77 o 
  -5   4   4      107.12      107.81      6.34 o 
  -4   4   4       23.64       26.28      3.73 o 
  -3   4   4       54.59       63.52      3.85 o 
  -2   4   4      257.83      289.26      6.59 o 
  -1   4   4      313.93      302.43      6.69 o 
   0   4   4       28.00       30.60      2.27 o 
   1   4   4      126.19      120.40      4.62 o 
   2   4   4      410.20      421.18     14.20 o 
   3   4   4       44.79       46.82      3.64 o 
   4   4   4       68.73       68.69      5.19 o 
   5   4   4       46.72       40.06      4.90 o 
   6   4   4      267.46      260.96      9.59 o 
   7   4   4      177.59      161.55      8.59 o 
   8   4   4       26.39       23.64      5.65 o 
   9   4   4       25.92       27.01      6.44 o 
  -9   5   4       60.28       59.06     10.00 o 
  -8   5   4       31.54       21.56      5.71 o 
  -7   5   4        1.50       -4.00      4.19 o 
  -6   5   4       14.56       13.15      4.48 o 
  -5   5   4       41.67       35.56      4.88 o 
  -4   5   4        7.60       13.94      3.97 o 
  -3   5   4       22.30       20.94      3.89 o 
  -2   5   4      116.23      125.98      5.44 o 
  -1   5   4      125.27      127.42      4.93 o 
   0   5   4      263.71      267.29      7.44 o 
   1   5   4       21.64       30.33      4.04 o 
   2   5   4        0.97        0.83      2.91 o 
   3   5   4       19.41        8.51      3.59 o 
   4   5   4       14.35       21.33      4.43 o 
   5   5   4        1.18        4.05      4.00 o 
   6   5   4       28.84       38.42      5.72 o 
   7   5   4        0.82        1.41      4.83 o 
   8   5   4       16.57       20.80      6.29 o 
  -7   6   4        2.93       -1.33      5.97 o 
  -6   6   4        0.73        2.10      4.75 o 
  -5   6   4       17.81       17.69      4.95 o 
  -4   6   4       10.73       10.56      4.37 o 
  -3   6   4       13.79       12.18      4.12 o 
  -2   6   4       35.79       40.11      4.80 o 
  -1   6   4      120.42      129.91      6.34 o 
   0   6   4        0.92        0.89      3.10 o 
   1   6   4       20.17       23.47      4.32 o 
   2   6   4       96.77       89.17      7.43 o 
   3   6   4        2.71        2.54      4.51 o 
   4   6   4        7.85        4.89      5.07 o 
   5   6   4       12.21       12.86      5.91 o 
   6   6   4       52.84       42.63      6.45 o 
   7   6   4       82.43       77.09      7.79 o 
  -6   7   4        0.73        6.93      6.31 o 
  -5   7   4        0.38       -1.23      4.75 o 
  -4   7   4        0.14        0.30      4.65 o 
  -3   7   4        0.18       -3.81      4.85 o 
  -2   7   4       27.18       34.47      6.46 o 
  -1   7   4        7.63       10.61      4.69 o 
   0   7   4       31.60       37.34      4.90 o 
   1   7   4        1.83        2.83      5.04 o 
   2   7   4        6.11        0.13      4.97 o 
   3   7   4       11.31       13.16      5.90 o 
   4   7   4        0.66       -0.09      5.49 o 
   5   7   4        0.96        1.63      6.26 o 
  -2   8   4       13.69       15.19      6.57 o 
  -1   8   4       12.45        9.56      5.47 o 
   0   8   4        0.28        0.93      5.83 o 
   1   8   4        1.70       -2.64      5.05 o 
   2   8   4        4.11        3.84      6.34 o 
 -11   0   5       12.57       17.99     12.32 o 
 -10   0   5       11.25       12.49      6.84 o 
  -9   0   5       97.86       91.18      9.31 o 
  -8   0   5      318.12      288.66     17.60 o 
  -7   0   5      141.03      137.15      9.12 o 
  -6   0   5       28.46       30.58      3.96 o 
  -5   0   5      155.16      158.64      6.16 o 
  -4   0   5      745.95      776.03     11.97 o 
  -3   0   5      997.73      958.35     11.52 o 
  -2   0   5       75.78       55.32      3.42 o 
  -1   0   5     1667.97     1470.28     52.10 o 
   0   0   5     4266.83     4068.02    138.02 o 
   1   0   5     3812.49     3624.10    131.61 o 
   2   0   5     1600.85     1478.41     50.62 o 
   3   0   5     1666.39     1709.69     33.13 o 
   4   0   5      606.99      542.57      9.89 o 
   5   0   5      327.91      307.67      8.50 o 
   6   0   5      597.24      594.00     16.09 o 
   7   0   5      194.76      181.72     11.16 o 
   8   0   5      117.79      102.05     14.27 o 
   9   0   5       77.65       74.29     14.08 o 
  10   0   5       88.96      103.03     16.81 o 
 -11   1   5       12.43        6.84      6.50 o 
 -10   1   5        3.51        5.51      5.72 o 
  -9   1   5       35.90       39.54      6.28 o 
  -8   1   5       65.18       80.07      6.96 o 
  -7   1   5      235.23      248.41      7.03 o 
  -6   1   5      197.33      213.98      6.06 o 
  -5   1   5       84.71      103.67      4.07 o 
  -4   1   5      157.74      159.79      4.26 o 
  -3   1   5      493.07      493.92      6.22 o 
  -2   1   5       42.35       55.63      2.90 o 
  -1   1   5     1075.65     1153.65     16.48 o 
   0   1   5       42.62       43.17      2.08 o 
   1   1   5      141.68      142.26      3.03 o 
   2   1   5      981.29     1044.25     26.09 o 
   3   1   5       78.64       83.87      2.53 o 
   4   1   5      218.91      224.46      5.88 o 
   5   1   5      108.21      104.68      4.78 o 
   6   1   5        3.21        0.42      2.65 o 
   7   1   5        4.21        3.15      3.55 o 
   8   1   5        0.95        0.49      4.61 o 
   9   1   5       42.72       49.38      9.40 o 
  10   1   5        0.15       -0.59      8.09 o 
 -10   2   5        9.61        4.36      5.89 o 
  -9   2   5       58.63       61.94      7.69 o 
  -8   2   5      313.10      294.69      9.70 o 
  -7   2   5       57.43       51.54      5.03 o 
  -6   2   5       23.10       23.90      3.85 o 
  -5   2   5      201.78      188.48      6.69 o 
  -4   2   5      201.90      193.80      5.17 o 
  -3   2   5      930.23      861.97     19.12 o 
  -2   2   5       32.66       25.71      2.32 o 
  -1   2   5      804.28      759.69      8.45 o 
   0   2   5     3434.74     3413.87     46.27 o 
   1   2   5     1556.28     1530.08     34.05 o 
   2   2   5     1167.60     1061.11     30.88 o 
   3   2   5     1202.78     1156.77     37.83 o 
   4   2   5      177.11      162.52      8.54 o 
   5   2   5      421.08      397.21     19.79 o 
   6   2   5      245.04      241.14      8.26 o 
   7   2   5      103.33      115.06      6.75 o 
   8   2   5      148.31      154.30      8.37 o 
   9   2   5       19.32       12.59      6.27 o 
  10   2   5       82.77       95.30     12.72 o 
 -10   3   5        6.02        3.49      5.93 o 
  -9   3   5        8.59       11.11      4.92 o 
  -8   3   5       67.04       83.81      6.51 o 
  -7   3   5      134.61      141.71      7.31 o 
  -6   3   5       79.18       81.56      5.60 o 
  -5   3   5      178.03      173.45      6.82 o 
  -4   3   5       57.19       58.68      4.38 o 
  -3   3   5      146.08      142.27      4.76 o 
  -2   3   5       28.03       27.24      2.68 o 
  -1   3   5      197.60      193.69      5.19 o 
   0   3   5       90.13       86.34      2.91 o 
   1   3   5      114.31      116.65      4.23 o 
   2   3   5      200.21      222.34      5.78 o 
   3   3   5      230.07      235.50      6.77 o 
   4   3   5       64.40       65.80      4.10 o 
   5   3   5       22.72       31.08      4.29 o 
   6   3   5       29.46       33.38      4.81 o 
   7   3   5        6.71        4.46      4.29 o 
   8   3   5        0.60        2.21      4.63 o 
   9   3   5       10.77        9.51      5.52 o 
  -9   4   5       25.46       18.88      5.69 o 
  -8   4   5      131.12      124.18      7.98 o 
  -7   4   5       28.21       27.16      5.08 o 
  -6   4   5        1.28        1.54      3.68 o 
  -5   4   5       86.27       86.90      5.80 o 
  -4   4   5       48.65       40.55      4.43 o 
  -3   4   5      173.72      166.77      5.77 o 
  -2   4   5        6.03        7.58      2.45 o 
  -1   4   5      252.72      241.51      5.72 o 
   0   4   5      737.18      746.82     10.86 o 
   1   4   5      493.48      466.15      9.80 o 
   2   4   5      191.22      179.02      8.01 o 
   3   4   5      401.76      397.80     10.22 o 
   4   4   5       48.04       47.94      4.73 o 
   5   4   5       71.74       75.71      5.81 o 
   6   4   5       50.04       49.93      5.68 o 
   7   4   5       31.88       35.82      5.76 o 
   8   4   5       39.63       39.30      6.48 o 
  -8   5   5       29.12       31.64      6.05 o 
  -7   5   5       27.10       25.94      5.45 o 
  -6   5   5       81.59       83.12      6.65 o 
  -5   5   5       49.73       48.65      5.37 o 
  -4   5   5       30.84       35.94      4.65 o 
  -3   5   5       52.79       52.57      5.05 o 
  -2   5   5        2.84        1.65      2.72 o 
  -1   5   5      118.56      121.43      5.83 o 
   0   5   5       31.96       30.30      3.81 o 
   1   5   5       20.77       23.89      3.89 o 
   2   5   5      136.97      132.02      6.76 o 
   3   5   5       31.57       35.57      5.48 o 
   4   5   5       49.47       52.15      5.48 o 
   5   5   5       11.16       13.46      4.70 o 
   6   5   5        0.02        2.42      4.62 o 
   7   5   5        0.48       -1.89      4.98 o 
   8   5   5        2.30       -3.44      5.52 o 
  -7   6   5       13.02       11.64      5.65 o 
  -6   6   5        5.87        9.15      5.03 o 
  -5   6   5       16.59       17.29      4.97 o 
  -4   6   5       10.11        9.81      4.38 o 
  -3   6   5        3.69        4.49      4.96 o 
  -2   6   5        4.15        1.84      4.57 o 
  -1   6   5       41.13       46.21      4.57 o 
   0   6   5       60.35       60.02      5.12 o 
   1   6   5      103.59      103.00      5.97 o 
   2   6   5        8.47        3.28      4.75 o 
   3   6   5       61.01       60.81      7.43 o 
   4   6   5       12.67       14.37      5.99 o 
   5   6   5        0.38        0.47      5.30 o 
   6   6   5        0.76        0.39      5.86 o 
  -5   7   5       25.71       20.07      5.88 o 
  -4   7   5        4.54        3.97      5.88 o 
  -3   7   5        4.08        6.48      5.87 o 
  -2   7   5        1.13       -1.11      5.45 o 
  -1   7   5       16.05       18.00      5.09 o 
   0   7   5       17.32       15.78      4.33 o 
   1   7   5        5.74       12.63      4.89 o 
   2   7   5       32.10       32.11      6.65 o 
   3   7   5       19.05       16.30      6.24 o 
   4   7   5        8.50        7.63      6.36 o 
  -1   8   5        0.67        5.13      6.41 o 
   0   8   5       13.38        3.34      6.27 o 
 -11   0   6       39.61       45.36     13.69 o 
 -10   0   6       47.50       53.18     13.10 o 
  -9   0   6       23.08       22.68     10.75 o 
  -8   0   6       73.21       85.83     11.83 o 
  -7   0   6      601.23      582.76     16.17 o 
  -6   0   6      638.53      600.17     17.84 o 
  -5   0   6      289.88      321.75      8.52 o 
  -4   0   6     1737.73     1807.12     24.91 o 
  -3   0   6     1900.31     1976.56     42.76 o 
  -2   0   6     6977.40     7141.04    133.60 o 
  -1   0   6     1231.25     1109.88     26.91 o 
   0   0   6     2213.94     2128.69     74.23 o 
   1   0   6     1165.94     1120.66     45.71 o 
   2   0   6      876.60      849.20     26.27 o 
   3   0   6     1597.34     1559.97     59.48 o 
   4   0   6      953.64      900.68     35.57 o 
   5   0   6      484.37      497.64     19.06 o 
   6   0   6      203.26      190.87     11.63 o 
   7   0   6       77.95       75.28      8.46 o 
   8   0   6       52.05       55.52     12.51 o 
   9   0   6        8.62        8.41     10.36 o 
 -10   1   6        3.30       -4.99      5.22 o 
  -9   1   6       11.21        6.38      5.07 o 
  -8   1   6       77.74       61.36      6.51 o 
  -7   1   6       79.52       68.51      5.41 o 
  -6   1   6      660.52      606.08     11.25 o 
  -5   1   6        6.12        9.74      2.40 o 
  -4   1   6       38.94       44.03      2.67 o 
  -3   1   6       94.12      106.70      3.38 o 
  -2   1   6      456.70      500.20      7.07 o 
  -1   1   6      332.82      360.30      5.64 o 
   0   1   6      207.64      223.92      4.70 o 
   1   1   6       21.52       25.35      1.85 o 
   2   1   6      210.87      227.46      4.34 o 
   3   1   6      325.69      321.00     10.95 o 
   4   1   6        4.03        4.93      2.42 o 
   5   1   6       28.52       31.00      3.49 o 
   6   1   6       26.03       26.97      3.67 o 
   7   1   6       89.24       96.39      7.52 o 
   8   1   6       16.35       17.36      6.04 o 
   9   1   6        2.05        0.79      7.23 o 
 -10   2   6       19.46       24.66      7.07 o 
  -9   2   6       21.40       19.72      5.97 o 
  -8   2   6       41.17       43.08      5.33 o 
  -7   2   6      380.39      389.64     10.51 o 
  -6   2   6      514.12      518.02     11.16 o 
  -5   2   6       90.21       95.90      5.60 o 
  -4   2   6     1138.26     1165.22     20.43 o 
  -3   2   6     1599.66     1532.20     43.09 o 
  -2   2   6     3209.09     3305.39     72.87 o 
  -1   2   6     1334.13     1242.71     16.90 o 
   0   2   6     1138.28     1126.84      9.81 o 
   1   2   6      641.30      645.36     13.84 o 
   2   2   6      950.81      896.12     26.37 o 
   3   2   6      596.62      573.40     24.91 o 
   4   2   6      816.77      753.78     30.29 o 
   5   2   6      457.89      441.93     17.22 o 
   6   2   6       45.20       52.94      5.26 o 
   7   2   6      126.78      126.79      7.39 o 
   8   2   6       26.25       24.82      6.34 o 
   9   2   6        0.72        2.45      6.11 o 
 -10   3   6        1.49        2.24      6.23 o 
  -9   3   6       15.76       10.25      5.14 o 
  -8   3   6       17.32       17.63      4.95 o 
  -7   3   6       75.15       79.22      6.14 o 
  -6   3   6      384.54      381.42     12.33 o 
  -5   3   6       14.92       12.85      3.49 o 
  -4   3   6        0.92        1.59      2.79 o 
  -3   3   6      110.37      109.35      4.65 o 
  -2   3   6      151.07      152.49      5.17 o 
  -1   3   6      343.48      377.84      7.07 o 
   0   3   6       33.85       35.71      3.20 o 
   1   3   6       55.70       63.90      3.45 o 
   2   3   6      172.54      159.78      5.48 o 
   3   3   6       58.06       52.58      3.86 o 
   4   3   6       45.97       49.37      4.10 o 
   5   3   6        1.13       -0.13      3.39 o 
   6   3   6       12.51        9.30      4.17 o 
   7   3   6       63.91       63.50      6.36 o 
   8   3   6        0.44        0.33      4.79 o 
   9   3   6        3.48        4.51      6.50 o 
  -9   4   6        2.56        7.52      5.36 o 
  -8   4   6        8.85        6.84      5.04 o 
  -7   4   6      180.02      177.72      9.12 o 
  -6   4   6      106.37      110.46      7.02 o 
  -5   4   6       10.65       11.84      4.05 o 
  -4   4   6      361.95      373.12     10.06 o 
  -3   4   6      440.79      428.52      9.52 o 
  -2   4   6     1024.46     1061.69     12.71 o 
  -1   4   6      350.25      372.81      9.17 o 
   0   4   6      280.37      278.18      7.43 o 
   1   4   6      274.43      281.95      7.46 o 
   2   4   6      219.69      246.19      8.11 o 
   3   4   6      201.61      200.73      7.60 o 
   4   4   6      250.81      264.13      9.48 o 
   5   4   6      189.84      199.87      8.61 o 
   6   4   6       11.86       13.28      4.79 o 
   7   4   6       40.45       41.27      6.17 o 
   8   4   6       10.57       14.68      5.93 o 
  -8   5   6       10.14       10.37      5.50 o 
  -7   5   6       18.98       16.22      5.37 o 
  -6   5   6      181.59      182.94      9.20 o 
  -5   5   6        0.36       -0.05      3.92 o 
  -4   5   6        2.89       -1.55      3.53 o 
  -3   5   6       22.35       24.17      4.20 o 
  -2   5   6       21.10       22.59      4.14 o 
  -1   5   6       90.88       92.33      6.08 o 
   0   5   6       48.44       51.11      4.65 o 
   1   5   6        1.16        2.14      3.12 o 
   2   5   6       87.45       83.19      5.97 o 
   3   5   6       26.09       21.42      5.40 o 
   4   5   6        0.47       -1.92      4.75 o 
   5   5   6        7.23        7.62      5.40 o 
   6   5   6        0.43        2.62      5.63 o 
   7   5   6        3.15       -0.05      5.29 o 
  -7   6   6       64.41       62.23      7.41 o 
  -6   6   6        4.63       -0.09      4.96 o 
  -5   6   6        0.34        1.56      4.50 o 
  -4   6   6       60.70       60.65      7.48 o 
  -3   6   6       67.35       69.00      7.34 o 
  -2   6   6      254.27      238.57     10.96 o 
  -1   6   6       33.03       41.63      5.24 o 
   0   6   6       25.74       29.84      4.46 o 
   1   6   6      103.54      106.01      6.38 o 
   2   6   6        9.14        9.99      5.41 o 
   3   6   6       45.24       52.54      7.16 o 
   4   6   6       54.30       59.20      7.74 o 
   5   6   6       28.34       23.93      7.11 o 
   6   6   6        4.03        4.82      6.81 o 
  -5   7   6        0.01       -2.86      5.74 o 
  -4   7   6        0.57       -0.40      5.79 o 
  -3   7   6       13.66       11.64      6.09 o 
  -2   7   6        2.47        1.24      5.68 o 
  -1   7   6       27.25       24.89      6.47 o 
   0   7   6        6.47        7.57      4.44 o 
   1   7   6        0.97       -3.97      4.68 o 
   2   7   6       19.69       16.46      5.71 o 
   3   7   6        2.52        5.86      6.06 o 
   4   7   6        0.57       -5.23      6.05 o 
 -10   0   7       40.82       52.79     14.27 o 
  -9   0   7       11.64        8.41      8.99 o 
  -8   0   7      110.40      126.69     15.84 o 
  -7   0   7        2.86        1.37      7.43 o 
  -6   0   7     1143.36     1150.77     27.83 o 
  -5   0   7      493.39      505.70     11.27 o 
  -4   0   7      294.03      301.40      8.29 o 
  -3   0   7      320.95      305.61     10.33 o 
  -2   0   7      379.51      341.49     12.01 o 
  -1   0   7       21.21       25.05      3.01 o 
   0   0   7      279.06      242.81      8.43 o 
   1   0   7      167.48      155.20      5.98 o 
   2   0   7      435.18      424.40      9.12 o 
   3   0   7      377.12      381.15     12.86 o 
   4   0   7        6.62        5.87      4.99 o 
   5   0   7      229.99      231.42     11.65 o 
   6   0   7      178.23      149.84     10.40 o 
   7   0   7        0.34        5.52      5.73 o 
   8   0   7       14.49       10.17     10.95 o 
   9   0   7       34.15       35.78     14.08 o 
 -10   1   7       13.33       10.12      8.08 o 
  -9   1   7        5.19        0.24      4.87 o 
  -8   1   7        7.45        1.80      4.50 o 
  -7   1   7      167.27      172.13      7.70 o 
  -6   1   7      198.20      204.79      7.57 o 
  -5   1   7      476.38      466.56      8.61 o 
  -4   1   7      288.63      285.08      6.71 o 
  -3   1   7      598.94      608.51     10.86 o 
  -2   1   7      136.67      119.41      3.71 o 
  -1   1   7      544.96      540.60      7.58 o 
   0   1   7      865.11      820.32     21.93 o 
   1   1   7      865.65      849.78     14.94 o 
   2   1   7      453.48      486.83     11.12 o 
   3   1   7      597.29      555.38     12.13 o 
   4   1   7     1193.25     1182.69     33.01 o 
   5   1   7      524.64      522.16     14.52 o 
   6   1   7      302.95      298.47      9.56 o 
   7   1   7      189.61      194.19     10.68 o 
   8   1   7       85.36       90.41      8.61 o 
   9   1   7       98.49      124.63     13.33 o 
 -10   2   7       30.86       37.88      7.73 o 
  -9   2   7       12.83        8.15      5.66 o 
  -8   2   7       36.75       47.35      5.65 o 
  -7   2   7        1.09        2.47      3.87 o 
  -6   2   7      863.58      833.06     22.04 o 
  -5   2   7      238.56      252.01      8.14 o 
  -4   2   7      356.96      338.69      7.45 o 
  -3   2   7      158.40      139.38      5.15 o 
  -2   2   7      150.10      135.10      4.86 o 
  -1   2   7       29.73       25.07      2.64 o 
   0   2   7       38.33       36.44      2.46 o 
   1   2   7      272.46      253.42      5.59 o 
   2   2   7      302.49      293.96      6.24 o 
   3   2   7      123.90      130.93      5.52 o 
   4   2   7       76.13       67.20      4.48 o 
   5   2   7       87.48       93.68      5.34 o 
   6   2   7      134.11      135.68      7.59 o 
   7   2   7        8.46        8.99      5.62 o 
   8   2   7        0.21        1.80      5.45 o 
   9   2   7       45.13       61.37      8.87 o 
  -9   3   7        1.93        0.13      4.85 o 
  -8   3   7        2.30       -3.05      4.25 o 
  -7   3   7       70.81       80.23      6.68 o 
  -6   3   7      162.09      159.60      7.70 o 
  -5   3   7      276.46      289.40      9.05 o 
  -4   3   7      183.65      178.03      7.20 o 
  -3   3   7      244.32      243.34      8.50 o 
  -2   3   7      116.85      103.63      4.75 o 
  -1   3   7      196.38      188.07      6.88 o 
   0   3   7      411.18      398.10      8.42 o 
   1   3   7      415.94      408.71      8.49 o 
   2   3   7      182.52      192.59      7.30 o 
   3   3   7      348.86      340.57     11.98 o 
   4   3   7      577.03      560.17     18.80 o 
   5   3   7      146.28      148.79      7.69 o 
   6   3   7      248.18      245.04      9.64 o 
   7   3   7       58.50       50.97      6.35 o 
   8   3   7       41.54       49.54      7.94 o 
  -9   4   7        2.37        2.41      5.41 o 
  -8   4   7        3.81        6.82      4.99 o 
  -7   4   7        1.25       -1.79      4.27 o 
  -6   4   7      346.53      347.08     12.54 o 
  -5   4   7      112.18      118.62      6.95 o 
  -4   4   7      109.21      115.03      6.73 o 
  -3   4   7       37.83       34.95      4.44 o 
  -2   4   7       44.69       45.90      4.67 o 
  -1   4   7       17.76       19.16      3.83 o 
   0   4   7        8.96       10.87      3.12 o 
   1   4   7       87.57      100.73      5.63 o 
   2   4   7      125.76      128.74      6.13 o 
   3   4   7       31.62       34.95      4.67 o 
   4   4   7       28.50       37.41      6.16 o 
   5   4   7       57.77       61.24      7.07 o 
   6   4   7       48.66       49.13      6.25 o 
   7   4   7        4.35        3.44      5.10 o 
  -8   5   7        0.22       -0.99      5.34 o 
  -7   5   7       48.09       48.44      6.57 o 
  -6   5   7       42.88       40.72      6.04 o 
  -5   5   7       52.19       59.19      6.12 o 
  -4   5   7       55.52       57.85      5.84 o 
  -3   5   7      113.24      113.94      8.39 o 
  -2   5   7        3.54        1.33      3.52 o 
  -1   5   7       72.45       68.92      5.57 o 
   0   5   7      114.35      116.52      6.31 o 
   1   5   7       39.21       35.52      4.33 o 
   2   5   7      126.18      131.42      6.61 o 
   3   5   7       43.29       36.97      6.55 o 
   4   5   7      149.68      150.68     10.00 o 
   5   5   7       49.94       43.87      7.24 o 
   6   5   7       36.57       31.56      7.30 o 
  -6   6   7       94.81       97.57      8.25 o 
  -5   6   7       43.92       49.40      7.43 o 
  -4   6   7        8.82        9.10      5.83 o 
  -3   6   7        4.08        3.61      5.08 o 
  -2   6   7        6.70        5.47      5.17 o 
  -1   6   7        1.31        2.47      4.12 o 
   0   6   7        0.44       -1.23      3.63 o 
   1   6   7       11.58       15.54      4.30 o 
   2   6   7       20.42       28.75      5.65 o 
   3   6   7        8.62        9.85      6.09 o 
   4   6   7        1.66        2.06      6.13 o 
   5   6   7       24.04       19.54      7.09 o 
  -4   7   7       10.50       10.31      6.74 o 
  -3   7   7       18.92       22.10      7.22 o 
  -2   7   7        0.10       -3.49      5.49 o 
  -1   7   7        6.48       14.00      6.40 o 
   0   7   7       22.55       20.23      4.99 o 
   1   7   7        1.64        2.21      5.27 o 
   2   7   7       25.29       21.54      6.03 o 
 -10   0   8        0.18        1.37      9.97 o 
  -9   0   8        9.48       13.10     10.75 o 
  -8   0   8        5.48        8.21      8.60 o 
  -7   0   8        8.82        1.17      7.23 o 
  -6   0   8       64.26       46.29      6.63 o 
  -5   0   8        8.15       11.21      4.83 o 
  -4   0   8      124.53      116.53      6.43 o 
  -3   0   8       51.92       54.02      4.57 o 
  -2   0   8        8.36       12.87      3.10 o 
  -1   0   8       93.60       94.04      5.40 o 
   0   0   8      113.30      109.40      5.71 o 
   1   0   8      223.76      212.21      7.20 o 
   2   0   8       49.57       45.06      4.28 o 
   3   0   8       33.69       29.68      5.65 o 
   4   0   8       43.59       42.58      6.54 o 
   5   0   8      180.28      150.71     10.44 o 
   6   0   8       78.32       68.32      8.36 o 
   7   0   8        2.74        4.25      6.29 o 
   8   0   8        1.46        0.39     10.95 o 
 -10   1   8        7.76        2.93      7.53 o 
  -9   1   8        4.97        9.52      7.12 o 
  -8   1   8        6.23        1.24      5.96 o 
  -7   1   8      620.24      643.21     13.12 o 
  -6   1   8      311.94      343.94      9.74 o 
  -5   1   8      420.29      398.00      8.56 o 
  -4   1   8      503.82      526.66     11.41 o 
  -3   1   8      579.65      561.83      9.20 o 
  -2   1   8      671.72      627.16      9.39 o 
  -1   1   8      736.78      720.11      9.92 o 
   0   1   8      413.25      378.50      9.21 o 
   1   1   8      577.65      541.50     12.63 o 
   2   1   8      566.30      540.89     14.44 o 
   3   1   8      828.49      797.71     22.67 o 
   4   1   8      541.49      515.25     15.60 o 
   5   1   8      411.01      370.41     15.97 o 
   6   1   8       54.32       67.70      6.03 o 
   7   1   8      110.85      107.21      8.86 o 
   8   1   8       47.07       42.37      7.50 o 
 -10   2   8        0.89       -3.29      7.40 o 
  -9   2   8        6.98        6.14      5.75 o 
  -8   2   8        2.56        1.28      4.15 o 
  -7   2   8        0.18        2.56      3.99 o 
  -6   2   8       92.17       82.13      6.00 o 
  -5   2   8        8.38       13.30      3.65 o 
  -4   2   8       43.89       44.14      3.87 o 
  -3   2   8       81.91       76.85      4.41 o 
  -2   2   8       31.39       30.79      3.23 o 
  -1   2   8       62.35       57.84      3.71 o 
   0   2   8       34.80       35.43      3.83 o 
   1   2   8       65.80       63.47      4.74 o 
   2   2   8        7.57        8.52      2.54 o 
   3   2   8       13.74       14.73      2.95 o 
   4   2   8       24.37       27.18      3.74 o 
   5   2   8      248.00      217.44      7.77 o 
   6   2   8       19.99       20.64      5.68 o 
   7   2   8        0.07        4.13      5.72 o 
   8   2   8        3.15       -1.39      6.32 o 
  -9   3   8        1.55       -0.91      4.97 o 
  -8   3   8        6.25        4.82      4.89 o 
  -7   3   8      318.65      299.13     10.63 o 
  -6   3   8      160.40      167.02      8.11 o 
  -5   3   8      227.66      212.93      8.46 o 
  -4   3   8      168.98      174.75      8.41 o 
  -3   3   8      306.34      300.43      7.60 o 
  -2   3   8      300.42      286.96      8.92 o 
  -1   3   8      161.60      156.70      6.96 o 
   0   3   8      290.55      279.91      8.57 o 
   1   3   8      117.31      115.29      5.84 o 
   2   3   8      191.94      194.03      6.82 o 
   3   3   8      490.84      485.44     13.74 o 
   4   3   8      154.15      139.04     10.29 o 
   5   3   8      238.30      240.79     10.31 o 
   6   3   8       31.78       44.25      6.10 o 
   7   3   8       17.09       13.83      6.61 o 
  -8   4   8        1.67        2.89      5.27 o 
  -7   4   8        0.87        2.98      4.61 o 
  -6   4   8       58.88       53.19      6.20 o 
  -5   4   8        2.02        2.07      3.91 o 
  -4   4   8       11.53       12.89      4.03 o 
  -3   4   8       20.76       26.98      5.40 o 
  -2   4   8        8.41        4.60      3.61 o 
  -1   4   8       41.92       41.23      4.79 o 
   0   4   8        5.35        2.84      3.47 o 
   1   4   8       35.87       32.02      4.10 o 
   2   4   8       22.60       23.46      4.00 o 
   3   4   8       22.61       16.52      5.08 o 
   4   4   8       12.29        6.27      5.15 o 
   5   4   8      128.60      122.50      9.47 o 
   6   4   8       17.10       12.43      6.24 o 
   7   4   8        0.41       -0.78      6.28 o 
  -7   5   8      119.58      112.44      8.68 o 
  -6   5   8       60.99       57.91      7.07 o 
  -5   5   8       26.01       23.32      6.55 o 
  -4   5   8       67.95       57.55      7.24 o 
  -3   5   8       57.93       61.65      6.99 o 
  -2   5   8       37.02       43.55      6.58 o 
  -1   5   8       32.95       25.21      4.83 o 
   0   5   8       32.18       35.58      5.05 o 
   1   5   8        6.39        6.06      3.71 o 
   2   5   8       29.85       37.24      4.83 o 
   3   5   8       63.04       69.77      6.69 o 
   4   5   8       64.30       65.71      8.09 o 
   5   5   8       47.87       49.04      7.96 o 
   6   5   8        2.90        4.78      6.42 o 
  -5   6   8        0.02       -6.70      5.69 o 
  -4   6   8        3.91        0.94      5.61 o 
  -3   6   8        1.24        3.97      5.48 o 
  -2   6   8        0.16       -3.62      4.89 o 
  -1   6   8       20.00       19.47      6.05 o 
   0   6   8        1.31       -0.64      4.39 o 
   1   6   8       27.58       27.75      5.04 o 
   2   6   8       25.19       28.33      5.82 o 
   3   6   8       10.97       10.19      5.44 o 
   4   6   8       10.73        6.40      6.65 o 
  -2   7   8        2.20        6.43      6.26 o 
  -1   7   8        0.25       -4.06      6.03 o 
   0   7   8        3.97       -1.03      5.69 o 
   1   7   8        6.55        6.82      5.53 o 
  -9   0   9        0.39        5.67     10.56 o 
  -8   0   9        0.09       -4.89      7.82 o 
  -7   0   9        1.97       -3.32      7.82 o 
  -6   0   9        9.76        1.90      5.04 o 
  -5   0   9       36.93       29.68      6.22 o 
  -4   0   9        9.44        4.63      4.68 o 
  -3   0   9       32.10       33.23      5.46 o 
  -2   0   9       63.04       59.72      4.88 o 
  -1   0   9       59.51       56.70      4.84 o 
   0   0   9        4.70        5.20      3.13 o 
   1   0   9       99.40      100.92      6.26 o 
   2   0   9      618.33      620.85     32.75 o 
   3   0   9       38.62       42.63      6.57 o 
   4   0   9       24.38       28.81      6.28 o 
   5   0   9        9.19       22.69      6.29 o 
   6   0   9       72.38       79.33      9.65 o 
   7   0   9       19.29       18.57      7.57 o 
   8   0   9       53.80       62.56     16.03 o 
  -9   1   9       56.52       56.89      9.67 o 
  -8   1   9      171.89      170.22     12.71 o 
  -7   1   9       40.94       50.72      6.68 o 
  -6   1   9       42.61       52.42      6.17 o 
  -5   1   9      150.67      163.04      6.52 o 
  -4   1   9      287.11      286.72      7.58 o 
  -3   1   9      324.90      320.49      9.34 o 
  -2   1   9      349.04      337.32      7.87 o 
  -1   1   9     1006.30      947.70     12.87 o 
   0   1   9      703.48      648.99     23.14 o 
   1   1   9     2570.93     2472.85     54.46 o 
   2   1   9      102.97      100.27      5.26 o 
   3   1   9       79.77       79.50      5.60 o 
   4   1   9       11.19       15.77      3.96 o 
   5   1   9       54.03       53.45      5.64 o 
   6   1   9       82.20       89.54      6.94 o 
   7   1   9       24.27       35.94      7.13 o 
   8   1   9        5.92        7.94      6.52 o 
  -9   2   9        0.02        1.98      7.45 o 
  -8   2   9        0.04        0.27      4.67 o 
  -7   2   9        0.91        0.16      4.14 o 
  -6   2   9       13.01        7.44      4.13 o 
  -5   2   9       11.27        4.93      3.68 o 
  -4   2   9       17.96       13.61      3.28 o 
  -3   2   9       29.94       24.37      3.53 o 
  -2   2   9       31.56       31.40      3.47 o 
  -1   2   9       91.87       85.35      5.44 o 
   0   2   9        5.48        2.75      3.12 o 
   1   2   9      115.90      113.71      6.23 o 
   2   2   9      490.89      500.68     11.51 o 
   3   2   9        4.62        5.45      3.27 o 
   4   2   9       45.14       48.69      4.18 o 
   5   2   9        1.95        4.05      4.19 o 
   6   2   9       34.46       34.95      6.98 o 
   7   2   9       38.83       48.29      7.82 o 
  -8   3   9       87.77       94.66      7.99 o 
  -7   3   9        2.31        1.46      4.54 o 
  -6   3   9       34.40       40.63      5.61 o 
  -5   3   9       41.36       44.21      5.27 o 
  -4   3   9       76.46       72.32      5.66 o 
  -3   3   9      200.50      209.32      8.06 o 
  -2   3   9      121.25      123.42      6.73 o 
  -1   3   9      453.10      433.98     10.76 o 
   0   3   9      463.81      444.29     11.20 o 
   1   3   9     1092.51     1060.66     16.47 o 
   2   3   9       86.75       92.16      5.52 o 
   3   3   9       33.35       34.78      4.41 o 
   4   3   9        2.77       -0.12      3.53 o 
   5   3   9       51.68       61.16      7.79 o 
   6   3   9       24.28       26.00      8.43 o 
   7   3   9       10.08       13.20      6.99 o 
  -8   4   9        0.62        2.05      5.60 o 
  -7   4   9        0.11       -1.02      4.98 o 
  -6   4   9        3.35        0.09      4.61 o 
  -5   4   9        8.56        4.97      4.30 o 
  -4   4   9        2.93        3.22      4.82 o 
  -3   4   9       24.58       20.25      5.34 o 
  -2   4   9       27.47       27.83      4.63 o 
  -1   4   9       21.54       25.15      4.52 o 
   0   4   9        3.76        3.55      3.93 o 
   1   4   9       53.50       57.56      5.06 o 
   2   4   9      190.98      188.32      7.70 o 
   3   4   9        2.23        3.96      3.84 o 
   4   4   9        4.78        5.90      4.77 o 
   5   4   9        0.43       -3.63      5.44 o 
   6   4   9       11.26        5.13      6.50 o 
  -6   5   9        5.23        0.09      6.15 o 
  -5   5   9        1.71        1.94      5.98 o 
  -4   5   9       13.90       14.69      5.93 o 
  -3   5   9       26.30       30.68      6.64 o 
  -2   5   9       37.10       41.66      6.76 o 
  -1   5   9       99.87      109.64      7.53 o 
   0   5   9      127.71      129.06      7.97 o 
   1   5   9      410.95      408.96     11.79 o 
   2   5   9        8.92       11.02      4.39 o 
   3   5   9        7.15        9.06      4.90 o 
   4   5   9        2.83        1.28      5.27 o 
   5   5   9        1.63        4.94      6.38 o 
  -4   6   9        0.06       -2.21      6.15 o 
  -3   6   9       12.17       13.23      6.33 o 
  -2   6   9       17.43       15.06      6.43 o 
  -1   6   9        0.36       -0.10      5.63 o 
   0   6   9        3.23        4.42      5.08 o 
   1   6   9       16.26       18.25      5.03 o 
   2   6   9       38.08       43.89      6.72 o 
   3   6   9        1.93        4.78      5.78 o 
  -9   0  10        9.00        8.80     10.75 o 
  -8   0  10        2.51        5.87      9.58 o 
  -7   0  10        7.94        1.37      8.21 o 
  -6   0  10       14.56       17.04      6.43 o 
  -5   0  10        2.66        0.20      5.11 o 
  -4   0  10        3.66        4.33      4.84 o 
  -3   0  10       29.46       46.59      6.77 o 
  -2   0  10      342.50      343.88     13.08 o 
  -1   0  10      341.20      335.82     17.79 o 
   0   0  10      954.19      973.57     18.01 o 
   1   0  10        5.05        4.99      4.70 o 
   2   0  10      504.91      483.15     15.99 o 
   3   0  10      217.45      232.96     12.37 o 
   4   0  10      105.23      110.14      9.95 o 
   5   0  10      122.18      111.96     10.40 o 
   6   0  10       98.14      102.23     10.94 o 
   7   0  10       72.22       88.52     11.31 o 
  -9   1  10        0.39       -9.82      6.55 o 
  -8   1  10        0.41        1.09      6.84 o 
  -7   1  10       32.85       37.10      6.51 o 
  -6   1  10       19.37       24.55      5.60 o 
  -5   1  10       26.65       36.75      4.91 o 
  -4   1  10       21.93       29.93      4.45 o 
  -3   1  10      119.07      120.26      5.78 o 
  -2   1  10       65.21       69.37      4.61 o 
  -1   1  10       25.65       29.72      5.02 o 
   0   1  10      104.90       90.07      5.77 o 
   1   1  10       83.24       82.25      5.66 o 
   2   1  10       64.62       69.48      6.54 o 
   3   1  10       38.91       40.95      5.02 o 
   4   1  10       53.08       46.05      5.41 o 
   5   1  10       14.15       18.59      5.02 o 
   6   1  10        6.35        7.00      4.98 o 
   7   1  10        8.39        0.44      6.04 o 
  -8   2  10        1.31       -0.98      5.36 o 
  -7   2  10       11.16       10.24      5.69 o 
  -6   2  10        4.05        2.88      4.21 o 
  -5   2  10        1.51       -1.27      3.76 o 
  -4   2  10        1.55        1.32      3.14 o 
  -3   2  10        3.02        4.65      3.12 o 
  -2   2  10      297.94      283.12      9.05 o 
  -1   2  10      246.62      242.95      8.57 o 
   0   2  10      545.80      543.10     24.10 o 
   1   2  10       13.32       16.41      4.05 o 
   2   2  10      225.65      228.99     14.19 o 
   3   2  10      153.58      158.34      8.35 o 
   4   2  10      101.84      104.60      8.59 o 
   5   2  10       39.32       34.40      6.58 o 
   6   2  10       90.54       93.01      8.87 o 
  -8   3  10        0.17       -1.54      5.13 o 
  -7   3  10        8.67        7.96      5.22 o 
  -6   3  10       19.35       22.43      5.48 o 
  -5   3  10        5.98        5.53      4.40 o 
  -4   3  10       13.88       14.48      5.34 o 
  -3   3  10       76.00       80.63      6.14 o 
  -2   3  10       19.00       21.48      4.48 o 
  -1   3  10       16.90       18.71      4.32 o 
   0   3  10       75.45       73.54      6.12 o 
   1   3  10       73.43       70.22      6.07 o 
   2   3  10       54.87       55.97      5.83 o 
   3   3  10        9.40        8.07      3.92 o 
   4   3  10       40.24       45.18      5.15 o 
   5   3  10       10.23       14.91      7.94 o 
   6   3  10        0.37        6.03      9.09 o 
  -7   4  10        3.21        3.37      5.46 o 
  -6   4  10        0.27        1.36      4.82 o 
  -5   4  10        0.43        0.59      5.47 o 
  -4   4  10        5.07        3.96      5.41 o 
  -3   4  10        2.52        4.10      4.89 o 
  -2   4  10      106.49      107.19      7.18 o 
  -1   4  10       89.44       87.38      6.82 o 
   0   4  10      200.83      183.53      8.81 o 
   1   4  10        1.41        6.33      4.23 o 
   2   4  10       52.64       55.82      5.62 o 
   3   4  10       47.23       53.82      5.67 o 
   4   4  10       28.46       31.23      6.26 o 
   5   4  10       10.09       10.10      5.84 o 
  -5   5  10        3.41        0.02      5.86 o 
  -4   5  10        0.47        0.85      5.68 o 
  -3   5  10       27.27       27.51      6.98 o 
  -2   5  10        7.29       12.15      5.93 o 
  -1   5  10        0.96       -0.86      4.44 o 
   0   5  10       23.60       16.44      5.28 o 
   1   5  10       49.30       50.29      6.65 o 
   2   5  10        8.85        8.06      4.60 o 
   3   5  10       14.03       23.36      6.23 o 
  -2   6  10       18.02       18.81      6.90 o 
  -1   6  10       17.75       18.09      7.18 o 
   0   6  10       55.19       50.50      6.96 o 
   1   6  10        5.16        0.67      5.36 o 
  -8   0  11        4.90        6.26     10.95 o 
  -7   0  11       57.26       56.70     13.69 o 
  -6   0  11      136.76      142.34     11.68 o 
  -5   0  11      201.93      197.79     12.37 o 
  -4   0  11      616.42      563.00     18.04 o 
  -3   0  11      336.84      338.97     14.23 o 
  -2   0  11      167.32      190.05     11.30 o 
  -1   0  11      347.04      356.24     14.06 o 
   0   0  11      315.99      312.81     20.33 o 
   1   0  11      247.58      258.26     19.55 o 
   2   0  11      273.49      269.66     13.33 o 
   3   0  11      182.46      182.63     12.10 o 
   4   0  11      335.47      336.70     18.38 o 
   5   0  11      107.08      118.81     11.68 o 
   6   0  11       58.84       52.96      9.53 o 
  -8   1  11        7.41        3.91      7.59 o 
  -7   1  11       12.58       12.39      6.04 o 
  -6   1  11        0.05       -0.19      5.00 o 
  -5   1  11       11.68       20.16      4.94 o 
  -4   1  11       22.86       21.40      4.74 o 
  -3   1  11        8.10        2.10      3.65 o 
  -2   1  11        4.77        6.65      4.49 o 
  -1   1  11        5.67        1.73      3.64 o 
   0   1  11       49.47       54.23      5.19 o 
   1   1  11        8.49        7.79      4.62 o 
   2   1  11        7.60        4.04      4.55 o 
   3   1  11        0.68        0.49      4.63 o 
   4   1  11        1.37       -0.69      5.08 o 
   5   1  11        0.36       -2.15      4.58 o 
   6   1  11        9.13       17.05      5.66 o 
  -8   2  11        4.14       -1.74      6.12 o 
  -7   2  11       48.63       50.38      7.53 o 
  -6   2  11       71.14       75.98      8.06 o 
  -5   2  11      173.03      155.32      9.78 o 
  -4   2  11      416.73      365.48     11.70 o 
  -3   2  11      201.90      211.45      8.77 o 
  -2   2  11      142.66      145.03      7.73 o 
  -1   2  11      168.66      187.68      8.30 o 
   0   2  11      209.33      217.09      8.84 o 
   1   2  11      206.86      210.47      8.88 o 
   2   2  11      120.90      119.90      8.73 o 
   3   2  11      176.58      174.17     10.18 o 
   4   2  11      202.91      199.12     13.62 o 
   5   2  11       62.26       70.77      8.19 o 
  -7   3  11       10.49       10.84      6.73 o 
  -6   3  11        0.06        3.81      4.94 o 
  -5   3  11        9.41       18.70      6.24 o 
  -4   3  11       17.98       18.63      6.19 o 
  -3   3  11       10.39        8.62      4.38 o 
  -2   3  11        8.69        7.02      4.22 o 
  -1   3  11        2.69        0.75      4.11 o 
   0   3  11       28.10       28.18      5.12 o 
   1   3  11       15.81       16.98      4.73 o 
   2   3  11        0.18        0.70      4.43 o 
   3   3  11        0.14       -1.28      4.51 o 
   4   3  11        0.24        0.37      5.64 o 
   5   3  11        2.80        5.85      7.93 o 
  -6   4  11       18.55       19.95      7.07 o 
  -5   4  11       68.39       66.77     10.46 o 
  -4   4  11      159.02      148.94     10.57 o 
  -3   4  11       59.21       58.39      7.70 o 
  -2   4  11       35.91       34.24      5.73 o 
  -1   4  11       42.21       52.89      6.24 o 
   0   4  11       38.33       41.40      6.11 o 
   1   4  11       91.47      100.31      7.60 o 
   2   4  11       25.33       27.86      5.63 o 
   3   4  11       53.36       54.12      6.09 o 
   4   4  11       79.48       93.63      8.35 o 
  -4   5  11        2.31       -0.39      5.94 o 
  -3   5  11        1.01        3.09      6.17 o 
  -2   5  11        3.11        1.33      5.81 o 
  -1   5  11        1.54        0.91      5.02 o 
   0   5  11       32.63       25.27      5.92 o 
   1   5  11        1.55       -0.99      5.11 o 
   2   5  11        0.11        1.03      5.10 o 
  -7   0  12       11.15        4.89      9.97 o 
  -6   0  12      110.85      132.30     11.68 o 
  -5   0  12       64.37       88.17     18.96 o 
  -4   0  12       46.82       69.73      9.02 o 
  -3   0  12      189.81      179.73     12.21 o 
  -2   0  12      106.10      114.96     15.44 o 
  -1   0  12      116.13      115.35     15.44 o 
   0   0  12      160.72      187.49     18.77 o 
   1   0  12      112.26      105.77     14.66 o 
   2   0  12      146.13      136.66     16.42 o 
   3   0  12       79.62       79.57     14.08 o 
   4   0  12      110.57      127.61     13.59 o 
   5   0  12       16.45       17.52      8.02 o 
  -7   1  12        1.16        1.38      5.98 o 
  -6   1  12        1.05       -0.72      5.34 o 
  -5   1  12       20.87       14.56      5.07 o 
  -4   1  12       12.50       14.57      4.73 o 
  -3   1  12        6.87        6.91      5.19 o 
  -2   1  12       20.36       24.38      5.96 o 
  -1   1  12        1.12        2.85      4.65 o 
   0   1  12       41.17       46.20      8.01 o 
   1   1  12       86.01       97.79      8.16 o 
   2   1  12       14.55       17.38      6.04 o 
   3   1  12       94.60      105.15      9.13 o 
   4   1  12       38.36       48.18      7.47 o 
   5   1  12       73.53       81.32      9.12 o 
  -7   2  12        4.65        9.76      6.57 o 
  -6   2  12       71.12       76.53      8.58 o 
  -5   2  12       51.23       61.17     15.05 o 
  -4   2  12       20.23       31.78      6.43 o 
  -3   2  12      151.54      150.82     10.04 o 
  -2   2  12       67.37       74.62      6.69 o 
  -1   2  12       75.36       82.62      6.77 o 
   0   2  12      132.35      132.80      7.90 o 
   1   2  12       63.34       79.71      7.75 o 
   2   2  12      112.85      117.04      9.33 o 
   3   2  12       65.84       67.13      8.15 o 
   4   2  12       61.90       80.68      9.74 o 
  -6   3  12        0.07       -2.98      7.33 o 
  -5   3  12        7.52       13.11      8.01 o 
  -4   3  12       10.05       11.47      6.18 o 
  -3   3  12        3.38        0.75      4.69 o 
  -2   3  12        3.49        4.13      4.60 o 
  -1   3  12        1.88        4.72      4.65 o 
   0   3  12       18.95       25.81      5.53 o 
   1   3  12       24.10       29.37      5.74 o 
   2   3  12       21.34       23.81      5.88 o 
   3   3  12       28.35       21.93      6.73 o 
  -4   4  12        3.98        3.98      6.34 o 
  -3   4  12       48.24       57.57      8.33 o 
  -2   4  12       24.95       24.62      5.74 o 
  -1   4  12       30.87       31.28      6.13 o 
   0   4  12       33.06       34.72      6.32 o 
   1   4  12       34.83       41.74      6.42 o 
   2   4  12       34.67       34.37      6.56 o 
  -6   0  13        1.43        6.85      7.80 o 
  -5   0  13        2.00        6.73      7.25 o 
  -4   0  13       10.72       11.83     10.26 o 
  -3   0  13        0.62       -6.45      9.58 o 
  -2   0  13       13.45       13.10     10.36 o 
  -1   0  13       16.04       14.47     10.17 o 
   0   0  13       26.71       30.11     12.12 o 
   1   0  13       14.36       12.71     10.56 o 
   2   0  13        0.85        0.39      9.97 o 
   3   0  13        0.97        3.32     10.17 o 
  -6   1  13       27.61       31.24      7.44 o 
  -5   1  13       34.73       40.41      6.56 o 
  -4   1  13       73.64       86.29      8.64 o 
  -3   1  13      110.93      133.64      9.89 o 
  -2   1  13      123.99      142.85      9.89 o 
  -1   1  13      134.73      139.99     12.36 o 
   0   1  13      168.26      172.30     13.59 o 
   1   1  13      181.42      169.21     13.89 o 
   2   1  13      110.69      119.09     15.15 o 
   3   1  13      163.53      196.20     12.26 o 
  -5   2  13        0.89       -1.90      7.53 o 
  -4   2  13        8.92       16.31      6.68 o 
  -3   2  13        0.83        4.97      6.02 o 
  -2   2  13        5.40        3.18      5.90 o 
  -1   2  13       22.36       24.74      6.34 o 
   0   2  13       14.96       17.57      6.36 o 
   1   2  13        6.29        8.65      5.94 o 
   2   2  13        0.57       -0.31      5.89 o 
   3   2  13        5.00       -1.49      6.37 o 
  -4   3  13       55.37       49.10      9.88 o 
  -3   3  13       53.14       57.09      7.06 o 
  -2   3  13       57.25       59.09      6.94 o 
  -1   3  13       76.69       70.96      7.24 o 
   0   3  13       76.02       85.73      7.72 o 
   1   3  13       83.65       87.34      9.36 o 
  -4   0  14        0.64        6.26     10.75 o 
  -3   0  14        0.24       -7.23     10.75 o 
  -2   0  14        0.92        4.69     10.36 o 
  -1   0  14       24.78       25.42     11.93 o 
   0   0  14        2.48        7.04     10.56 o 
   1   0  14        8.13       11.93     11.53 o 
  -4   1  14       21.65       23.76      7.35 o 
  -3   1  14       51.94       54.16     10.23 o 
  -2   1  14      112.12      119.22     12.51 o 
  -1   1  14       42.56       43.10     10.09 o 
   0   1  14       59.21       64.72     11.06 o 
   1   1  14      132.09      153.58     13.82 o 
  -2   2  14        1.39       -2.75      6.08 o 
  -1   2  14       12.48        8.76      8.15 o 
                                                 
